# Supplementary material for: Temporal Transcriptional Responses of a Vibrio alginolyticus Strain to Podoviridae Phage HH109 Revealed by RNA-Seq
Source: mSystems. 2022 Apr 11;7(2):e00106-22. doi: 10.1128/msystems.00106-22 (PMC9040624; doi:10.1128/msystems.00106-22)
Supplement: TABLE S2 [file msystems.00106-22-s0002.xlsx]

## Sheet: Sheet1
Sample	raw-Read	HQ Reads	HQ Reads%	raw-data	HQ Data	HQ Data%
E-110	7416342	73770083	99.47	1100201259	1100201259	98.9

## Sheet: Sheet2
Table S2. Phylogenomic sequence alignments.
Sample	Marker Lineage	# Genomes	# Markers	# Marker Sets	0	1	2	3	4	5+	Completeness	Contamination
E110_assembly	f__Vibrionaceae	80	922	367	0	921	1	0	0	0	100	0.05
