# Supplementary material for: Temporal Transcriptional Responses of a Vibrio alginolyticus Strain to Podoviridae Phage HH109 Revealed by RNA-Seq
Source: mSystems. 2022 Apr 11;7(2):e00106-22. doi: 10.1128/msystems.00106-22 (PMC9040624; doi:10.1128/msystems.00106-22)
Supplement: TABLE S5 [file msystems.00106-22-s0005.xlsx]

## Sheet: Sheet1
Table S5. Co-expression data of phage HH109 genes and host DEGs.
Stage	phage genes	Host genes	rho	P-value	relation
Early	gp16	gene2651	0.0973456	0.93793	positive
Early	gp16	gene2652	-0.178326	0.885863	negtive
Early	gp16	gene2653	0.492996	0.671804	positive
Early	gp16	gene2654	0.0345636	0.977992	positive
Early	gp16	gene2655	0.876694	0.319487	positive
Early	gp16	gene2656	0.152638	0.902447	positive
Early	gp16	gene2657	-0.493219	0.67164	negtive
Early	gp16	gene2658	-0.428819	0.717859	negtive
Early	gp16	gene2659	-0.387827	0.746451	negtive
Early	gp16	gene2660	0.100479	0.935925	positive
Early	gp16	gene2661	-0.703734	0.50303	negtive
Early	gp16	gene2662	-0.334941	0.782567	negtive
Early	gp16	gene2663	-0.295341	0.809133	negtive
Early	gp16	gene2664	-0.85756	0.343958	negtive
Early	gp16	gene2665	-0.516859	0.654202	negtive
Early	gp16	gene2666	-0.835685	0.370142	negtive
Early	gp16	gene2667	-0.26463	0.8295	negtive
Early	gp16	gene2668	0.376326	0.754374	positive
Early	gp16	gene2669	0.489548	0.674323	positive
Early	gp16	gene2670	-0.989996	0.0901262	negtive
Early	gp16	gene2671	0.916558	0.261912	positive
Early	gp16	gene2672	-0.9928	0.0764399	negtive
Early	gp16	gene2673	-0.0136684	0.991298	negtive
Early	gp16	gene2674	-0.510827	0.658679	negtive
Early	gp16	gene2675	0.174569	0.888293	positive
Early	gp16	gene2676	-0.278496	0.820328	negtive
Early	gp16	gene2677	0.977938	0.133972	positive
Early	gp16	gene2678	0.99675	0.05134	positive
Early	gp16	gene2679	0.906897	0.276889	positive
Early	gp16	gene2680	0.621243	0.573256	positive
Early	gp16	gene2681	-0.170841	0.890703	negtive
Early	gp16	gene2682	0.986851	0.103351	positive
Early	gp16	gene2683	0.16442	0.894849	positive
Early	gp16	gene2684	-0.80309	0.406376	negtive
Early	gp16	gene2685	-0.810138	0.398784	negtive
Early	gp16	gene2686	-0.17359	0.888927	negtive
Early	gp16	gene2687	-0.0358735	0.977157	negtive
Early	gp16	gene2688	0.962976	0.173775	positive
Early	gp16	gene2689	0.956098	0.189338	positive
Early	gp16	gene2690	0.83183	0.374586	positive
Early	gp16	gene2691	0.931743	0.236576	positive
Early	gp16	gene2692	0.0215063	0.986308	positive
Early	gp16	gene2693	-0.26894	0.826653	negtive
Early	gp16	gene2694	-0.947591	0.20702	negtive
Early	gp16	gene2695	0.631373	0.564983	positive
Early	gp16	gene2696	0.77912	0.431332	positive
Early	gp16	gene2697	0.0827456	0.947262	positive
Early	gp16	gene2698	-0.253166	0.837056	negtive
Early	gp16	gene2699	-0.851079	0.351897	negtive
Early	gp16	gene2700	-0.42155	0.722973	negtive
Early	gp16	gene551	-0.201705	0.870704	negtive
Early	gp16	gene552	0.972321	0.150134	positive
Early	gp16	gene553	0.904428	0.280596	positive
Early	gp16	gene554	-0.493164	0.67168	negtive
Early	gp16	gene555	0.894676	0.294813	positive
Early	gp16	gene556	0.772665	0.437846	positive
Early	gp16	gene557	0.280756	0.81883	positive
Early	gp16	gene558	-0.803993	0.40541	negtive
Early	gp16	gene559	-0.980424	0.126175	negtive
Early	gp16	gene560	0.660437	0.540743	positive
Early	gp16	gene561	0.0827456	0.947262	positive
Early	gp16	gene562	0.996571	0.0527378	positive
Early	gp16	gene563	0.404392	0.734967	positive
Early	gp16	gene564	-0.29175	0.811525	negtive
Early	gp16	gene565	-0.10708	0.9317	negtive
Early	gp16	gene566	0.222387	0.85723	positive
Early	gp16	gene567	0.581245	0.605131	positive
Early	gp16	gene568	0.915901	0.262955	positive
Early	gp16	gene569	0.999538	0.0193545	positive
Early	gp16	gene570	0.939701	0.222207	positive
Early	gp16	gene571	0.999988	0.0031764	positive
Early	gp16	gene572	0.873823	0.323267	positive
Early	gp16	gene573	0.96787	0.161814	positive
Early	gp16	gene574	0.397643	0.739656	positive
Early	gp16	gene575	0.998751	0.0318277	positive
Early	gp16	gene576	0.955786	0.190015	positive
Early	gp16	gene577	0.660732	0.540492	positive
Early	gp16	gene578	0.4431	0.707757	positive
Early	gp16	gene579	-0.177819	0.886191	negtive
Early	gp16	gene580	0.72056	0.48777	positive
Early	gp16	gene581	-0.999635	0.0172051	negtive
Early	gp16	gene582	-0.669596	0.532935	negtive
Early	gp16	gene583	-0.712359	0.495254	negtive
Early	gp16	gene584	-0.967829	0.16192	negtive
Early	gp16	gene585	0.660437	0.540743	positive
Early	gp16	gene586	-0.660437	0.540743	negtive
Early	gp16	gene587	0.601127	0.589437	positive
Early	gp16	gene588	0.149991	0.904151	positive
Early	gp16	gene589	-0.872779	0.324632	negtive
Early	gp16	gene590	0.99675	0.05134	positive
Early	gp16	gene591	0.132362	0.915488	positive
Early	gp16	gene592	0.192994	0.87636	positive
Early	gp16	gene593	-0.521637	0.650643	negtive
Early	gp16	gene594	0.980424	0.126175	positive
Early	gp16	gene595	0.319396	0.79304	positive
Early	gp16	gene596	0.976451	0.138432	positive
Early	gp16	gene597	-0.869016	0.329506	negtive
Early	gp16	gene598	-0.12688	0.919008	negtive
Early	gp16	gene599	0.589859	0.598367	positive
Early	gp16	gene600	0.979958	0.127672	positive
Early	gp16	gene751	-0.167953	0.892569	negtive
Early	gp16	gene752	0.660732	0.540492	positive
Early	gp16	gene753	0.988618	0.0961443	positive
Early	gp16	gene754	0.896399	0.292348	positive
Early	gp16	gene755	0.836878	0.368756	positive
Early	gp16	gene756	0.997004	0.0492943	positive
Early	gp16	gene757	0.229121	0.85283	positive
Early	gp16	gene758	-0.0827456	0.947262	negtive
Early	gp16	gene759	0.364447	0.762516	positive
Early	gp16	gene760	0.999982	0.00382721	positive
Early	gp16	gene761	0.821683	0.386071	positive
Early	gp16	gene762	-0.426626	0.719404	negtive
Early	gp16	gene763	-0.0374086	0.976179	negtive
Early	gp16	gene764	0.589859	0.598367	positive
Early	gp16	gene765	0.775479	0.435017	positive
Early	gp16	gene766	0.848352	0.35519	positive
Early	gp16	gene767	-0.0827456	0.947262	negtive
Early	gp16	MFS transporter	0.999967	0.00513689	positive
Early	gp16	gene769	-0.388957	0.745671	negtive
Early	gp16	gene770	-0.904596	0.280345	negtive
Early	gp16	gene771	-0.980501	0.125924	negtive
Early	gp16	gene772	0.829501	0.37725	positive
Early	gp16	gene773	0.660732	0.540492	positive
Early	gp16	gene774	0.37827	0.753038	positive
Early	gp16	gene775	0.941495	0.218843	positive
Early	gp16	gene776	0.771041	0.439473	positive
Early	gp16	gene777	0.834205	0.371853	positive
Early	gp16	gene778	-0.164383	0.894873	negtive
Early	gp16	gene779	-0.151427	0.903226	negtive
Early	gp16	gene780	0.312874	0.797417	positive
Early	gp16	gene781	-0.552058	0.627685	negtive
Early	gp16	gene782	-0.355898	0.76835	negtive
Early	gp16	gene783	0.642229	0.556019	positive
Early	gp16	gene784	0.889757	0.301748	positive
Early	gp16	gene785	0.821683	0.386071	positive
Early	gp16	gene786	0.138899	0.911287	positive
Early	gp16	gene787	0.959005	0.182918	positive
Early	gp16	gene788	-0.959779	0.18117	negtive
Early	gp16	gene789	-0.775479	0.435017	negtive
Early	gp16	gene790	-0.236748	0.847837	negtive
Early	gp16	gene791	0.802989	0.406484	positive
Early	gp16	gene792	-0.0827456	0.947262	negtive
Early	gp16	gene793	0.889341	0.302327	positive
Early	gp16	gene794	0.997245	0.0472645	positive
Early	gp16	gene795	0.647225	0.551858	positive
Early	gp16	gene796	-0.0827456	0.947262	negtive
Early	gp16	gene797	0.998145	0.0387823	positive
Early	gp16	gene798	-0.62424	0.570817	negtive
Early	gp16	gene799	0.852028	0.350745	positive
Early	gp16	gene800	-0.0827456	0.947262	negtive
Early	gp16	gene201	0.589859	0.598367	positive
Early	gp16	gene202	-0.164383	0.894873	negtive
Early	gp16	gene203	-0.796734	0.413118	negtive
Early	gp16	gene204	0.00500342	0.996815	positive
Early	gp16	gene205	-0.243842	0.843184	negtive
Early	gp16	gene206	0.56814	0.615327	positive
Early	gp16	gene207	-0.840163	0.364919	negtive
Early	gp16	gene208	-0.00463467	0.997049	negtive
Early	gp16	gene209	-0.300322	0.805812	negtive
Early	gp16	gene210	-0.934525	0.23165	negtive
Early	gp16	gene211	-0.621044	0.573418	negtive
Early	gp16	gene212	-0.899541	0.287802	negtive
Early	gp16	gene213	-0.986332	0.105377	negtive
Early	gp16	gene214	-0.0872192	0.944404	negtive
Early	gp16	gene215	0.645458	0.553333	positive
Early	gp16	gene216	-0.122788	0.921633	negtive
Early	gp16	gene217	-0.352175	0.770885	negtive
Early	gp16	gene218	-0.317376	0.794397	negtive
Early	gp16	gene219	0.190809	0.877778	positive
Early	gp16	gene220	-0.866299	0.332985	negtive
Early	gp16	gene221	-0.124998	0.920215	negtive
Early	gp16	gene222	0.10708	0.9317	positive
Early	gp16	gene223	0.949078	0.204037	positive
Early	gp16	gene224	-0.976913	0.137061	negtive
Early	gp16	gene225	-0.589859	0.598367	negtive
Early	gp16	gene226	0.188444	0.879311	positive
Early	gp16	gene227	0.220421	0.858514	positive
Early	gp16	gene228	-0.0186936	0.988099	negtive
Early	gp16	gene229	0.968756	0.159558	positive
Early	gp16	gene230	-0.904428	0.280596	negtive
Early	gp16	gene231	0.0827456	0.947262	positive
Early	gp16	gene232	0.99675	0.05134	positive
Early	gp16	gene233	-0.996571	0.0527378	negtive
Early	gp16	gene234	-0.500474	0.666318	negtive
Early	gp16	gene235	0.605459	0.585979	positive
Early	gp16	gene236	-0.269589	0.826225	negtive
Early	gp16	gene237	0.0827456	0.947262	positive
Early	gp16	gene238	-0.0827456	0.947262	negtive
Early	gp16	gene239	0.551454	0.628147	positive
Early	gp16	gene240	-0.808159	0.400928	negtive
Early	gp16	gene241	-0.375507	0.754937	negtive
Early	gp16	gene242	0.980501	0.125924	positive
Early	gp16	gene243	0.547377	0.631253	positive
Early	gp16	gene244	-0.9714	0.152623	negtive
Early	gp16	gene245	-0.376094	0.754534	negtive
Early	gp16	gene246	-0.263664	0.830138	negtive
Early	gp16	gene247	0.236748	0.847837	positive
Early	gp16	gene248	-0.974224	0.144858	negtive
Early	gp16	gene249	-0.319692	0.792841	negtive
Early	gp16	gene250	0.742473	0.467306	positive
Early	gp16	gene1201	0.0374086	0.976179	positive
Early	gp16	gene1202	-0.590385	0.597952	negtive
Early	gp16	gene1203	0.645755	0.553086	positive
Early	gp16	gene1204	0.771213	0.439301	positive
Early	gp16	gene1205	-0.99996	0.00570141	negtive
Early	gp16	gene1206	0.888103	0.304046	positive
Early	gp16	gene1207	-0.499157	0.667286	negtive
Early	gp16	gene1208	-0.122788	0.921633	negtive
Early	gp16	gene1209	0.159045	0.898317	positive
Early	gp16	gene1210	0.987002	0.102755	positive
Early	gp16	gene1211	-0.164383	0.894873	negtive
Early	gp16	gene1212	-0.401189	0.737194	negtive
Early	gp16	gene1213	-0.835794	0.370016	negtive
Early	gp16	gene1214	0.104551	0.933319	positive
Early	gp16	gene1215	0.213636	0.862939	positive
Early	gp16	gene1216	-0.966744	0.164641	negtive
Early	gp16	gene1217	0.996949	0.0497419	positive
Early	gp16	gene1218	0.304631	0.802934	positive
Early	gp16	gene1219	0.924931	0.248246	positive
Early	gp16	gene1220	0.965842	0.166872	positive
Early	gp16	gene1221	0.248017	0.840442	positive
Early	gp16	gene1222	0.885445	0.307708	positive
Early	gp16	gene1223	0.834623	0.371372	positive
Early	gp16	gene1224	0.0423173	0.973052	positive
Early	gp16	gene1225	-0.505757	0.662427	negtive
Early	gp16	gene1226	-0.821683	0.386071	negtive
Early	gp16	gene1227	0.851918	0.350878	positive
Early	gp16	gene1228	-0.904428	0.280596	negtive
Early	gp16	gene1229	0.842996	0.36158	positive
Early	gp16	gene1230	-0.324779	0.78942	negtive
Early	gp16	gene1231	0.653907	0.546257	positive
Early	gp16	gene1232	0.998805	0.0311253	positive
Early	gp16	gene1233	0.995635	0.0595023	positive
Early	gp16	gene1234	-0.662455	0.539029	negtive
Early	gp16	gene1235	0.629948	0.566153	positive
Early	gp16	gene1236	0.589859	0.598367	positive
Early	gp16	gene1237	-0.56751	0.615814	negtive
Early	gp16	gene1238	-0.503449	0.664128	negtive
Early	gp16	gene1239	-0.660437	0.540743	negtive
Early	gp16	gene1240	-0.873134	0.324168	negtive
Early	gp16	gene1241	-0.883157	0.310828	negtive
Early	gp16	gene1242	-0.383811	0.749223	negtive
Early	gp16	gene1243	-0.616359	0.577214	negtive
Early	gp16	gene1244	0.627681	0.568009	positive
Early	gp16	gene1245	-0.911841	0.269322	negtive
Early	gp16	gene1246	0.499525	0.667015	positive
Early	gp16	gene1247	0.795586	0.414326	positive
Early	gp16	gene1248	0.140062	0.91054	positive
Early	gp16	gene1249	0.733799	0.475491	positive
Early	gp16	gene1250	0.984063	0.113809	positive
Early	gp16	gene4501	0.581714	0.604765	positive
Early	gp16	gene4502	0.689391	0.515757	positive
Early	gp16	gene4503	0.919589	0.257044	positive
Early	gp16	gene4504	0.426626	0.719404	positive
Early	gp16	gene4505	-0.297264	0.807852	negtive
Early	gp16	gene4506	0.0249904	0.984089	positive
Early	gp16	gene4507	0.504145	0.663616	positive
Early	gp16	gene4508	0.651962	0.547892	positive
Early	gp16	gene4509	-0.999484	0.0204486	negtive
Early	gp16	gene4510	-0.47193	0.687115	negtive
Early	gp16	gene4511	0.532928	0.642184	positive
Early	gp16	gene4512	0.626329	0.569113	positive
Early	gp16	gene4513	0.306561	0.801643	positive
Early	gp16	gene4514	0.366153	0.76135	positive
Early	gp16	gene4515	0.895864	0.293116	positive
Early	gp16	gene4516	0.977232	0.136108	positive
Early	gp16	gene4517	0.977677	0.134766	positive
Early	gp16	gene4518	0.993291	0.0737857	positive
Early	gp16	gene4519	0.959982	0.18071	positive
Early	gp16	gene4520	0.584628	0.602481	positive
Early	gp16	gene4521	0.0773539	0.950706	positive
Early	gp16	gene4522	0.414054	0.728225	positive
Early	gp16	gene4523	0.899178	0.288331	positive
Early	gp16	gene4524	0.94883	0.204538	positive
Early	gp16	gene4525	0.862399	0.337922	positive
Early	gp16	gene4526	0.0186936	0.988099	positive
Early	gp16	gene4527	0.998625	0.0333916	positive
Early	gp16	gene4528	0.92708	0.244621	positive
Early	gp16	gene4529	0.219483	0.859126	positive
Early	gp16	gene4530	0.66867	0.533728	positive
Early	gp16	gene4531	-0.295952	0.808726	negtive
Early	gp16	gene4532	0.188444	0.879311	positive
Early	gp16	gene4533	0.916587	0.261865	positive
Early	gp16	gene4534	0.941942	0.217997	positive
Early	gp16	gene4535	0.672363	0.530559	positive
Early	gp16	gene4536	0.896472	0.292243	positive
Early	gp16	gene4537	0.419141	0.724662	positive
Early	gp16	gene4538	0.164383	0.894873	positive
Early	gp16	gene4539	0.779544	0.430901	positive
Early	gp16	gene4540	0.723031	0.485496	positive
Early	gp16	gene4541	0.999944	0.00674368	positive
Early	gp16	gene4542	-0.0649403	0.958629	negtive
Early	gp16	gene4543	0.970424	0.155217	positive
Early	gp16	gene4544	0.976209	0.139145	positive
Early	gp16	gene4545	-0.904428	0.280596	negtive
Early	gp16	gene4546	-0.557506	0.623517	negtive
Early	gp16	gene4548	-0.940421	0.220862	negtive
Early	gp16	gene4549	0.546998	0.631541	positive
Early	gp16	gene4550	-0.462852	0.693653	negtive
Early	gp16	gene2451	-0.241038	0.845024	negtive
Early	gp16	gene2452	-0.934627	0.231468	negtive
Early	gp16	gene2453	-0.980304	0.12656	negtive
Early	gp16	gene2454	-0.985598	0.108177	negtive
Early	gp16	gene2455	-0.473899	0.685693	negtive
Early	gp16	gene2456	-0.989633	0.0917501	negtive
Early	gp16	gene2457	0.966764	0.164593	positive
Early	gp16	gene2458	-0.117899	0.924768	negtive
Early	gp16	gene2459	0.904428	0.280596	positive
Early	gp16	gene2460	0.983402	0.116151	positive
Early	gp16	gene2461	0.979737	0.128376	positive
Early	gp16	gene2462	0.248017	0.840442	positive
Early	gp16	gene2463	0.985818	0.107345	positive
Early	gp16	gene2464	-0.594639	0.59459	negtive
Early	gp16	gene2465	0.917409	0.260554	positive
Early	gp16	gene2466	0.0908616	0.942076	positive
Early	gp16	gene2467	0.502348	0.66494	positive
Early	gp16	gene2468	-0.793673	0.416333	negtive
Early	gp16	gene2469	0.551454	0.628147	positive
Early	gp16	gene2470	-0.681982	0.522236	negtive
Early	gp16	gene2471	0.283154	0.817239	positive
Early	gp16	gene2472	0.537561	0.638692	positive
Early	gp16	gene2473	0.6214	0.573128	positive
Early	gp16	gene2474	0.772053	0.43846	positive
Early	gp16	gene2475	0.749419	0.460666	positive
Early	gp16	gene2476	0.838615	0.366732	positive
Early	gp16	gene2477	-0.635558	0.56154	negtive
Early	gp16	gene2478	0.996072	0.0564448	positive
Early	gp16	gene2479	0.929045	0.241262	positive
Early	gp16	gene2480	0.988672	0.0959129	positive
Early	gp16	gene2481	-0.00527596	0.996641	negtive
Early	gp16	gene2482	-0.390683	0.744478	negtive
Early	gp16	gene2483	-0.519943	0.651906	negtive
Early	gp16	gene2484	0.138899	0.911287	positive
Early	gp16	gene2485	-0.904428	0.280596	negtive
Early	gp16	gene2486	-0.914293	0.265494	negtive
Early	gp16	gene2487	-0.725825	0.482917	negtive
Early	gp16	gene2488	-0.269589	0.826225	negtive
Early	gp16	gene2489	-0.284753	0.816177	negtive
Early	gp16	gene2490	-0.607088	0.584675	negtive
Early	gp16	gene2491	-0.81971	0.38827	negtive
Early	gp16	gene2492	-0.502269	0.664997	negtive
Early	gp16	gene2493	0.317968	0.793999	positive
Early	gp16	gene2494	0.975206	0.14206	positive
Early	gp16	gene2495	-0.0827456	0.947262	negtive
Early	gp16	gene2496	-0.760588	0.449821	negtive
Early	gp16	gene2497	0.0732709	0.953312	positive
Early	gp16	gene2498	0.955975	0.189606	positive
Early	gp16	gene2499	0.638421	0.559176	positive
Early	gp16	gene2500	0.951894	0.198267	positive
Early	gp16	gene1	0.266961	0.827961	positive
Early	gp16	gene2	0.950411	0.201325	positive
Early	gp16	gene3	-0.889577	0.301998	negtive
Early	gp16	gene4	-0.771545	0.438969	negtive
Early	gp16	gene5	-0.968756	0.159558	negtive
Early	gp16	gene6	0.997519	0.0448498	positive
Early	gp16	gene7	0.78351	0.426854	positive
Early	gp16	gene8	0.922763	0.25185	positive
Early	gp16	gene9	-0.125147	0.92012	negtive
Early	gp16	gene10	0.635128	0.561895	positive
Early	gp16	gene11	0.872779	0.324632	positive
Early	gp16	gene12	-0.55764	0.623414	negtive
Early	gp16	gene13	-0.159045	0.898317	negtive
Early	gp16	gene14	0.49449	0.670709	positive
Early	gp16	gene15	-0.498996	0.667404	negtive
Early	gp16	gene16	-0.99418	0.068715	negtive
Early	gp16	gene17	0.904428	0.280596	positive
Early	gp16	gene18	-0.968756	0.159558	negtive
Early	gp16	gene19	0.386078	0.747659	positive
Early	gp16	gene22	0.998624	0.0333988	positive
Early	gp16	gene23	-0.673471	0.529606	negtive
Early	gp16	gene24	0.821683	0.386071	positive
Early	gp16	gene25	0.363095	0.76344	positive
Early	gp16	gene26	0.888793	0.303089	positive
Early	gp16	gene27	-0.914586	0.265033	negtive
Early	gp16	gene28	0.905782	0.278569	positive
Early	gp16	gene29	-0.0476739	0.969638	negtive
Early	gp16	gene30	-0.961389	0.177483	negtive
Early	gp16	gene31	0.240683	0.845257	positive
Early	gp16	gene32	-0.900333	0.286646	negtive
Early	gp16	gene33	0.766548	0.443946	positive
Early	gp16	gene34	0.98437	0.112705	positive
Early	gp16	gene35	0.68177	0.522421	positive
Early	gp16	gene36	-0.946212	0.20975	negtive
Early	gp16	gene37	0.772053	0.43846	positive
Early	gp16	LysR family transcriptional regulator	0.822535	0.385118	positive
Early	gp16	gene39	-0.423911	0.721314	negtive
Early	gp16	gene40	0.569945	0.613929	positive
Early	gp16	gene41	0.364879	0.762221	positive
Early	gp16	gene42	-0.0809678	0.948398	negtive
Early	gp16	gene43	0.918937	0.258099	positive
Early	gp16	gene44	0.0347578	0.977868	positive
Early	gp16	gene45	-0.488622	0.675	negtive
Early	gp16	gene46	-0.326171	0.788483	negtive
Early	gp16	gene47	-0.99392	0.0702359	negtive
Early	gp16	gene48	0.0790468	0.949625	positive
Early	gp16	gene49	0.0885471	0.943555	positive
Early	gp16	gene50	0.904428	0.280596	positive
Early	gp16	gene2151	0.789228	0.420962	positive
Early	gp16	gene2152	0.871647	0.326104	positive
Early	gp16	gene2153	-0.426626	0.719404	negtive
Early	gp16	gene2154	0.660732	0.540492	positive
Early	gp16	gene2155	0.963969	0.171413	positive
Early	gp16	gene2156	0.821683	0.386071	positive
Early	gp16	gene2157	0.786241	0.424049	positive
Early	gp16	gene2158	-0.706783	0.500291	negtive
Early	gp16	gene2159	0.0992131	0.936735	positive
Early	gp16	gene2160	-0.468899	0.689302	negtive
Early	gp16	gene2161	-0.587819	0.599973	negtive
Early	gp16	gene2162	0.391524	0.743896	positive
Early	gp16	gene2163	-0.640408	0.55753	negtive
Early	gp16	gene2164	0.999261	0.0244831	positive
Early	gp16	gene2165	-0.928255	0.242618	negtive
Early	gp16	gene2166	-0.0827456	0.947262	negtive
Early	gp16	gene2167	0.997693	0.0432525	positive
Early	gp16	gene2168	-0.825171	0.382158	negtive
Early	gp16	gene2169	0.583454	0.603402	positive
Early	gp16	gene2170	-0.996359	0.0543445	negtive
Early	gp16	gene2171	0.220421	0.858514	positive
Early	gp16	gene2172	-0.794133	0.415851	negtive
Early	gp16	gene2173	0.998769	0.0315855	positive
Early	gp16	gene2174	0.990145	0.0894523	positive
Early	gp16	gene2175	0.962976	0.173775	positive
Early	gp16	gene2176	0.88735	0.305087	positive
Early	gp16	gene2177	0.934525	0.23165	positive
Early	gp16	gene2178	0.933912	0.232744	positive
Early	gp16	gene2179	0.849521	0.353782	positive
Early	gp16	gene2180	-0.393439	0.742571	negtive
Early	gp16	gene2181	0.269589	0.826225	positive
Early	gp16	gene2182	-0.487541	0.675788	negtive
Early	gp16	gene2183	0.542513	0.634946	positive
Early	gp16	gene2184	0.512982	0.657082	positive
Early	gp16	gene2185	-0.260845	0.831997	negtive
Early	gp16	gene2186	0.947522	0.207159	positive
Early	gp16	gene2187	0.0732709	0.953312	positive
Early	gp16	gene2188	0.999971	0.00488644	positive
Early	gp16	gene2189	0.589859	0.598367	positive
Early	gp16	gene2190	0.970594	0.15477	positive
Early	gp16	gene2191	0.930977	0.237915	positive
Early	gp16	gene2192	0.904428	0.280596	positive
Early	gp16	gene2193	0.270926	0.82534	positive
Early	gp16	gene2194	0.653271	0.546793	positive
Early	gp16	gene2195	-0.882013	0.312377	negtive
Early	gp16	gene2196	-0.933912	0.232744	negtive
Early	gp16	gene2197	-0.883088	0.310921	negtive
Early	gp16	gene2198	0.615338	0.578039	positive
Early	gp16	gene2199	-0.379238	0.752373	negtive
Early	gp16	gene2200	0.0890137	0.943257	positive
Early	gp16	gene1751	0.581245	0.605131	positive
Early	gp16	gene1752	0.956922	0.187541	positive
Early	gp16	gene1753	0.891053	0.299934	positive
Early	gp16	gene1754	0.999376	0.0224915	positive
Early	gp16	gene1755	-0.535377	0.640339	negtive
Early	gp16	gene1756	0.236748	0.847837	positive
Early	gp16	gene1757	-0.87407	0.322943	negtive
Early	gp16	gene1758	-0.798687	0.411057	negtive
Early	gp16	gene1759	0.642647	0.555672	positive
Early	gp16	gene1760	-0.764084	0.446383	negtive
Early	gp16	gene1761	-0.56305	0.619256	negtive
Early	gp16	gene1762	0.459751	0.695877	positive
Early	gp16	gene1763	0.962976	0.173775	positive
Early	gp16	gene1764	-0.827062	0.380021	negtive
Early	gp16	gene1765	0.756999	0.453329	positive
Early	gp16	gene1766	-0.29175	0.811525	negtive
Early	gp16	gene1767	-0.714958	0.492891	negtive
Early	gp16	gene1768	0.716159	0.491797	positive
Early	gp16	gene1769	-0.973615	0.146566	negtive
Early	gp16	gene1770	-0.936436	0.228207	negtive
Early	gp16	gene1771	0.273734	0.823482	positive
Early	gp16	gene1772	0.965494	0.167725	positive
Early	gp16	gene1773	-0.991513	0.0829994	negtive
Early	gp16	gene1774	-0.174466	0.88836	negtive
Early	gp16	gene1775	-0.679527	0.52437	negtive
Early	gp16	gene1776	-0.690815	0.514504	negtive
Early	gp16	gene1777	-0.141574	0.909567	negtive
Early	gp16	gene1778	-0.555484	0.625066	negtive
Early	gp16	gene1779	-0.499525	0.667015	negtive
Early	gp16	gene1780	0.642229	0.556019	positive
Early	gp16	gene1781	-0.115252	0.926465	negtive
Early	gp16	gene1782	-0.821683	0.386071	negtive
Early	gp16	gene1783	-0.465835	0.691508	negtive
Early	gp16	gene1784	0.269589	0.826225	positive
Early	gp16	gene1785	-0.831972	0.374424	negtive
Early	gp16	gene1786	-0.998394	0.036086	negtive
Early	gp16	gene1787	-0.983099	0.117211	negtive
Early	gp16	gene1788	0.877384	0.318573	positive
Early	gp16	gene1789	0.195296	0.874867	positive
Early	gp16	gene1790	0.0715485	0.954412	positive
Early	gp16	gene1791	0.236748	0.847837	positive
Early	gp16	gene1792	0.999808	0.0124876	positive
Early	gp16	gene1793	0.991513	0.0829994	positive
Early	gp16	gene1794	-0.986397	0.105127	negtive
Early	gp16	gene1795	0.976913	0.137061	positive
Early	gp16	gene1796	0.319692	0.792841	positive
Early	gp16	gene1797	-0.0827456	0.947262	negtive
Early	gp16	gene1798	0.990302	0.0887339	positive
Early	gp16	gene1799	-0.78351	0.426854	negtive
Early	gp16	gene1800	-0.0827456	0.947262	negtive
Early	gp16	gene1701	-0.421352	0.723111	negtive
Early	gp16	gene1702	0.854928	0.347202	positive
Early	gp16	gene1703	0.36785	0.760188	positive
Early	gp16	gene1704	-0.968756	0.159558	negtive
Early	gp16	gene1705	0.930786	0.238248	positive
Early	gp16	gene1706	-0.0406091	0.97414	negtive
Early	gp16	gene1707	-0.248017	0.840442	negtive
Early	gp16	gene1708	-0.926819	0.245063	negtive
Early	gp16	gene1709	0.492996	0.671804	positive
Early	gp16	gene1710	0.775479	0.435017	positive
Early	gp16	gene1711	0.1969	0.873825	positive
Early	gp16	gene1712	0.355898	0.76835	positive
Early	gp16	gene1713	0.756999	0.453329	positive
Early	gp16	gene1714	0.999967	0.00513689	positive
Early	gp16	gene1715	0.998998	0.0284968	positive
Early	gp16	gene1716	-0.931224	0.237484	negtive
Early	gp16	gene1717	-0.626507	0.568968	negtive
Early	gp16	gene1718	-0.104032	0.933651	negtive
Early	gp16	gene1719	-0.962976	0.173775	negtive
Early	gp16	gene1720	-0.718537	0.489624	negtive
Early	gp16	gene1721	-0.904428	0.280596	negtive
Early	gp16	gene1722	-0.918822	0.258284	negtive
Early	gp16	gene1723	-0.516173	0.654712	negtive
Early	gp16	gene1724	0.15718	0.899519	positive
Early	gp16	gene1725	-0.673614	0.529482	negtive
Early	gp16	gene1726	0.0716488	0.954348	positive
Early	gp16	gene1727	-0.131902	0.915783	negtive
Early	gp16	gene1728	-0.793751	0.41625	negtive
Early	gp16	gene1729	-0.269589	0.826225	negtive
Early	gp16	gene1730	-0.418905	0.724828	negtive
Early	gp16	gene1731	0.589859	0.598367	positive
Early	gp16	gene1732	-0.202995	0.869865	negtive
Early	gp16	gene1733	-0.127644	0.918517	negtive
Early	gp16	gene1734	-0.968756	0.159558	negtive
Early	gp16	gene1735	-0.804371	0.405005	negtive
Early	gp16	gene1736	-0.775479	0.435017	negtive
Early	gp16	gene1737	-0.763171	0.447283	negtive
Early	gp16	gene1738	-0.914199	0.265642	negtive
Early	gp16	gene1739	-0.589859	0.598367	negtive
Early	gp16	gene1740	0.404392	0.734967	positive
Early	gp16	gene1741	0.999484	0.0204486	positive
Early	gp16	gene1742	0.849521	0.353782	positive
Early	gp16	gene1743	0.280756	0.81883	positive
Early	gp16	gene1744	-0.544725	0.633268	negtive
Early	gp16	gene1745	0.236428	0.848046	positive
Early	gp16	gene1746	0.792508	0.41755	positive
Early	gp16	gene1748	-0.943013	0.215956	negtive
Early	gp16	gene1749	0.293046	0.810662	positive
Early	gp16	gene1750	0.753654	0.456579	positive
Early	gp16	gene501	0.797501	0.41231	positive
Early	gp16	gene502	0.864005	0.335897	positive
Early	gp16	gene503	0.849521	0.353782	positive
Early	gp16	gene504	-0.6478	0.551378	negtive
Early	gp16	gene505	0.980424	0.126175	positive
Early	gp16	gene506	0.527555	0.646218	positive
Early	gp16	gene507	0.973903	0.14576	positive
Early	gp16	gene508	-0.999654	0.0167416	negtive
Early	gp16	gene509	-0.938598	0.22425	negtive
Early	gp16	gene510	0.527555	0.646218	positive
Early	gp16	gene511	-0.712359	0.495254	negtive
Early	gp16	gene512	0.962976	0.173775	positive
Early	gp16	gene513	0.678593	0.52518	positive
Early	gp16	gene514	0.603727	0.587363	positive
Early	gp16	gene515	0.977232	0.136108	positive
Early	gp16	gene516	-0.527555	0.646218	negtive
Early	gp16	gene517	0.976028	0.139675	positive
Early	gp16	gene518	-0.739214	0.470394	negtive
Early	gp16	gene519	0.947396	0.207409	positive
Early	gp16	gene520	0.535201	0.640472	positive
Early	gp16	gene521	0.511293	0.658334	positive
Early	gp16	gene522	0.889757	0.301748	positive
Early	gp16	gene523	0.518716	0.652821	positive
Early	gp16	gene524	-0.82546	0.381831	negtive
Early	gp16	gene525	0.697297	0.508772	positive
Early	gp16	gene526	0.951397	0.199297	positive
Early	gp16	gene527	-0.426626	0.719404	negtive
Early	gp16	gene528	0.912624	0.268105	positive
Early	gp16	gene529	-0.737005	0.472479	negtive
Early	gp16	gene530	0.99219	0.0796159	positive
Early	gp16	gene531	0.631373	0.564983	positive
Early	gp16	gene532	0.999016	0.0282463	positive
Early	gp16	gene533	0.112344	0.928328	positive
Early	gp16	gene534	0.996571	0.0527378	positive
Early	gp16	gene535	-0.980424	0.126175	negtive
Early	gp16	gene536	0.967829	0.16192	positive
Early	gp16	gene537	0.603353	0.587662	positive
Early	gp16	gene538	0.762446	0.447997	positive
Early	gp16	gene539	0.999967	0.00513689	positive
Early	gp16	gene540	-0.494473	0.670723	negtive
Early	gp16	gene541	-0.443471	0.707494	negtive
Early	gp16	gene542	0.916173	0.262524	positive
Early	gp16	gene543	0.961865	0.176379	positive
Early	gp16	gene544	0.99221	0.0795123	positive
Early	gp16	gene545	0.991688	0.0821387	positive
Early	gp16	gene546	-0.775479	0.435017	negtive
Early	gp16	gene547	-0.890447	0.300784	negtive
Early	gp16	gene548	0.830076	0.376593	positive
Early	gp16	gene549	-0.16903	0.891873	negtive
Early	gp16	gene550	-0.73091	0.478192	negtive
Early	gp16	gene251	-0.130987	0.916371	negtive
Early	gp16	gene252	0.408539	0.732077	positive
Early	gp16	gene253	-0.474	0.685619	negtive
Early	gp16	gene254	-0.852071	0.350693	negtive
Early	gp16	gene255	0.980424	0.126175	positive
Early	gp16	gene256	0.865751	0.333682	positive
Early	gp16	gene257	0.980501	0.125924	positive
Early	gp16	gene258	0.660732	0.540492	positive
Early	gp16	gene259	0.757078	0.453253	positive
Early	gp16	gene260	-0.97934	0.129631	negtive
Early	gp16	gene261	-0.798687	0.411057	negtive
Early	gp16	gene262	-0.227466	0.853912	negtive
Early	gp16	gene263	0.194702	0.875252	positive
Early	gp16	gene264	-0.706234	0.500786	negtive
Early	gp16	gene265	-0.222206	0.857348	negtive
Early	gp16	gene266	0.121785	0.922276	positive
Early	gp16	gene267	0.552749	0.627158	positive
Early	gp16	gene268	-0.889221	0.302494	negtive
Early	gp16	gene269	-0.608511	0.583534	negtive
Early	gp16	gene270	-0.99995	0.00634788	negtive
Early	gp16	gene271	-0.967416	0.162961	negtive
Early	gp16	gene272	-0.789887	0.420279	negtive
Early	gp16	gene273	0.283758	0.816838	positive
Early	gp16	gene274	-0.643047	0.55534	negtive
Early	gp16	gene275	-0.621519	0.573032	negtive
Early	gp16	gene276	0.366625	0.761026	positive
Early	gp16	gene277	-0.415702	0.727072	negtive
Early	gp16	gene278	0.049594	0.968415	positive
Early	gp16	gene279	0.870032	0.328196	positive
Early	gp16	gene280	0.99425	0.0683	positive
Early	gp16	gene281	-0.319692	0.792841	negtive
Early	gp16	gene282	0.506972	0.66153	positive
Early	gp16	gene283	0.723031	0.485496	positive
Early	gp16	gene284	-0.99425	0.0683	negtive
Early	gp16	gene285	0.164383	0.894873	positive
Early	gp16	gene286	0.799656	0.410031	positive
Early	gp16	gene287	-0.236748	0.847837	negtive
Early	gp16	gene288	-0.398959	0.738743	negtive
Early	gp16	gene289	0.934708	0.231321	positive
Early	gp16	gene290	-0.232352	0.850716	negtive
Early	gp16	gene291	0.319692	0.792841	positive
Early	gp16	gene292	-0.0584168	0.96279	negtive
Early	gp16	gene293	0.937496	0.226276	positive
Early	gp16	gene294	0.660732	0.540492	positive
Early	gp16	gene295	0.29175	0.811525	positive
Early	gp16	gene296	0.699167	0.507109	positive
Early	gp16	gene297	-0.135936	0.913192	negtive
Early	gp16	gene298	0.363095	0.76344	positive
Early	gp16	gene299	-0.672363	0.530559	negtive
Early	gp16	gene300	-0.129256	0.917482	negtive
Early	gp16	gene2501	-0.976018	0.139705	negtive
Early	gp16	gene2502	0.986665	0.104084	positive
Early	gp16	gene2503	0.881636	0.312885	positive
Early	gp16	gene2504	0.336735	0.781355	positive
Early	gp16	gene2505	0.500474	0.666318	positive
Early	gp16	gene2506	0.999484	0.0204486	positive
Early	gp16	gene2507	0.856484	0.345288	positive
Early	gp16	gene2508	0.991767	0.081745	positive
Early	gp16	gene2509	0.907422	0.276095	positive
Early	gp16	gene2510	-0.596926	0.592777	negtive
Early	gp16	gene2511	-0.613522	0.579504	negtive
Early	gp16	gene2512	0.426626	0.719404	positive
Early	gp16	gene2513	-0.0865386	0.944839	negtive
Early	gp16	gene2514	0.975611	0.14089	positive
Early	gp16	gene2515	-0.68877	0.516302	negtive
Early	gp16	gene2516	-0.915277	0.263943	negtive
Early	gp16	gene2517	0.106463	0.932095	positive
Early	gp16	gene2518	-0.989503	0.0923247	negtive
Early	gp16	gene2519	0.926819	0.245063	positive
Early	gp16	gene2520	0.675365	0.527972	positive
Early	gp16	gene2521	-0.693393	0.51223	negtive
Early	gp16	gene2522	0.981554	0.122468	positive
Early	gp16	gene2523	-0.404392	0.734967	negtive
Early	gp16	gene2524	-0.647225	0.551858	negtive
Early	gp16	gene2525	-0.920509	0.255548	negtive
Early	gp16	gene2526	0.648533	0.550766	positive
Early	gp16	gene2527	0.993385	0.0732668	positive
Early	gp16	gene2528	-0.83733	0.36823	negtive
Early	gp16	methionine ABC transporter substrate-binding protein	0.819261	0.388768	positive
Early	gp16	gene2530	0.595492	0.593915	positive
Early	gp16	gene2531	-0.856527	0.345235	negtive
Early	gp16	gene2532	0.656991	0.543658	positive
Early	gp16	gene2533	-0.180499	0.884458	negtive
Early	gp16	gene2534	0.635422	0.561652	positive
Early	gp16	gene2535	0.225585	0.855142	positive
Early	gp16	gene2536	-0.775479	0.435017	negtive
Early	gp16	gene2537	0.945519	0.211111	positive
Early	gp16	gene2538	0.551454	0.628147	positive
Early	gp16	gene2539	0.739214	0.470394	positive
Early	gp16	gene2540	0.94405	0.213965	positive
Early	gp16	gene2541	0.83986	0.365274	positive
Early	gp16	gene2542	0.0665999	0.95757	positive
Early	gp16	gene2543	0.248017	0.840442	positive
Early	gp16	gene2544	0.010772	0.993142	positive
Early	gp16	gene2545	-0.234018	0.849625	negtive
Early	gp16	gene2546	-0.838399	0.366984	negtive
Early	gp16	gene2547	-0.804561	0.404802	negtive
Early	gp16	gene2548	-0.663147	0.538441	negtive
Early	gp16	gene2549	-0.474379	0.685345	negtive
Early	gp16	gene2550	-0.781566	0.428843	negtive
Early	gp16	gene2051	-0.0943238	0.939862	negtive
Early	gp16	gene2052	0.350838	0.771793	positive
Early	gp16	gene2053	-0.414521	0.727899	negtive
Early	gp16	gene2054	-0.795085	0.414853	negtive
Early	gp16	gene2055	0.499525	0.667015	positive
Early	gp16	gene2056	0.986397	0.105127	positive
Early	gp16	gene2057	-0.187375	0.880004	negtive
Early	gp16	gene2058	0.865751	0.333682	positive
Early	gp16	gene2059	0.768088	0.442417	positive
Early	gp16	gene2060	-0.539298	0.637379	negtive
Early	gp16	gene2061	0.61583	0.577642	positive
Early	gp16	gene2062	-0.790991	0.419131	negtive
Early	gp16	gene2063	0.266013	0.828587	positive
Early	gp16	gene2064	0.834853	0.371106	positive
Early	gp16	gene2065	-0.417828	0.725583	negtive
Early	gp16	gene2066	0.951926	0.1982	positive
Early	gp16	gene2067	-0.775479	0.435017	negtive
Early	gp16	gene2068	0.963087	0.173513	positive
Early	gp16	gene2069	-0.201705	0.870704	negtive
Early	gp16	gene2070	0.984067	0.113794	positive
Early	gp16	gene2071	0.152991	0.902219	positive
Early	gp16	gene2072	-0.319692	0.792841	negtive
Early	gp16	gene2073	-0.0827456	0.947262	negtive
Early	gp16	gene2074	-0.146375	0.906479	negtive
Early	gp16	gene2075	-0.968756	0.159558	negtive
Early	gp16	gene2076	-0.988029	0.0986023	negtive
Early	gp16	gene2077	-0.532928	0.642184	negtive
Early	gp16	gene2078	0.172931	0.889353	positive
Early	gp16	gene2079	0.47193	0.687115	positive
Early	gp16	gene2080	-0.995332	0.0615354	negtive
Early	gp16	gene2081	0.759851	0.450544	positive
Early	gp16	gene2082	0.597506	0.592316	positive
Early	gp16	gene2083	-0.623704	0.571254	negtive
Early	gp16	gene2084	0.750622	0.459508	positive
Early	gp16	gene2085	0.859407	0.341666	positive
Early	gp16	gene2086	0.522308	0.650142	positive
Early	gp16	gene2087	-0.748333	0.461709	negtive
Early	gp16	gene2088	0.6911	0.514253	positive
Early	gp16	gene2089	0.525631	0.647658	positive
Early	gp16	gene2090	0.904428	0.280596	positive
Early	gp16	gene2091	-0.962976	0.173775	negtive
Early	gp16	gene2092	0.329873	0.785988	positive
Early	gp16	gene2093	0.831708	0.374727	positive
Early	gp16	gene2094	0.407193	0.733015	positive
Early	gp16	gene2095	0.41594	0.726905	positive
Early	gp16	gene2096	0.224092	0.856117	positive
Early	gp16	gene2097	-0.885778	0.307251	negtive
Early	gp16	gene2098	-0.881868	0.312572	negtive
Early	gp16	gene2099	-0.0231832	0.98524	negtive
Early	gp16	gene2100	0.937375	0.226497	positive
Early	gp16	gene1601	-0.946862	0.208468	negtive
Early	gp16	gene1602	-0.884943	0.308395	negtive
Early	gp16	gene1603	0.500474	0.666318	positive
Early	gp16	gene1604	-0.319692	0.792841	negtive
Early	gp16	gene1605	0.319692	0.792841	positive
Early	gp16	gene1606	0.849521	0.353782	positive
Early	gp16	gene1607	0.984063	0.113809	positive
Early	gp16	gene1608	0.176646	0.88695	positive
Early	gp16	gene1609	-0.355898	0.76835	negtive
Early	gp16	gene1610	0.320065	0.792591	positive
Early	gp16	gene1611	0.821683	0.386071	positive
Early	gp16	gene1612	0.951737	0.198593	positive
Early	gp16	gene1613	0.94327	0.215465	positive
Early	gp16	gene1614	0.341358	0.778226	positive
Early	gp16	gene1615	0.99231	0.0790044	positive
Early	gp16	gene1616	-0.632678	0.563911	negtive
Early	gp16	gene1617	-0.904428	0.280596	negtive
Early	gp16	gene1618	-0.10708	0.9317	negtive
Early	gp16	gene1619	-0.322735	0.790796	negtive
Early	gp16	gene1620	0.73253	0.476679	positive
Early	gp16	gene1621	-0.336557	0.781475	negtive
Early	gp16	gene1622	-0.848352	0.35519	negtive
Early	gp16	gene1623	-0.841354	0.363518	negtive
Early	gp16	gene1624	-0.827062	0.380021	negtive
Early	gp16	gene1625	0.966885	0.16429	positive
Early	gp16	gene1626	-0.112976	0.927923	negtive
Early	gp16	gene1627	0.986265	0.105635	positive
Early	gp16	gene1628	0.92708	0.244621	positive
Early	gp16	gene1629	-0.925472	0.247338	negtive
Early	gp16	gene1630	-0.917409	0.260554	negtive
Early	gp16	gene1631	0.988687	0.0958492	positive
Early	gp16	gene1632	-0.77001	0.440502	negtive
Early	gp16	gene1633	-0.827062	0.380021	negtive
Early	gp16	gene1634	0.159045	0.898317	positive
Early	gp16	gene1635	0.00354671	0.997742	positive
Early	gp16	gene1636	-0.727455	0.481406	negtive
Early	gp16	gene1637	0.660437	0.540743	positive
Early	gp16	gene1638	0.740876	0.468821	positive
Early	gp16	gene1639	0.135256	0.913629	positive
Early	gp16	gene1640	0.990145	0.0894523	positive
Early	gp16	gene1641	0.506972	0.66153	positive
Early	gp16	gene1642	-0.0992131	0.936735	negtive
Early	gp16	gene1643	-0.925546	0.247212	negtive
Early	gp16	gene1644	0.320065	0.792591	positive
Early	gp16	gene1645	-0.143399	0.908393	negtive
Early	gp16	gene1646	-0.726214	0.482556	negtive
Early	gp16	gene1647	-0.856527	0.345235	negtive
Early	gp16	gene1648	0.918937	0.258099	positive
Early	gp16	gene1649	-0.197769	0.873261	negtive
Early	gp16	gene1650	0.864139	0.335728	positive
Early	gp16	gene3051	0.920839	0.25501	positive
Early	gp16	gene3052	0.540666	0.636344	positive
Early	gp16	gene3053	-0.458939	0.696459	negtive
Early	gp16	gene3054	0.772751	0.43776	positive
Early	gp16	gene3055	0.699167	0.507109	positive
Early	gp16	gene3056	-0.0827456	0.947262	negtive
Early	gp16	gene3057	0.982734	0.118474	positive
Early	gp16	gene3058	-0.816374	0.391962	negtive
Early	gp16	gene3059	-0.687351	0.517547	negtive
Early	gp16	gene3060	0.308062	0.800639	positive
Early	gp16	gene3061	-0.970245	0.155689	negtive
Early	gp16	gene3062	-0.993188	0.0743502	negtive
Early	gp16	gene3063	-0.821683	0.386071	negtive
Early	gp16	gene3064	0.391524	0.743896	positive
Early	gp16	gene3065	0.660732	0.540492	positive
Early	gp16	gene3066	-0.444572	0.706712	negtive
Early	gp16	gene3067	-0.356824	0.767719	negtive
Early	gp16	gene3068	-0.404392	0.734967	negtive
Early	gp16	gene3069	-0.492236	0.67236	negtive
Early	gp16	gene3070	0.232734	0.850465	positive
Early	gp16	gene3071	0.565818	0.617121	positive
Early	gp16	gene3072	-0.807506	0.401633	negtive
Early	gp16	gene3073	0.72186	0.486575	positive
Early	gp16	gene3074	0.928218	0.242681	positive
Early	gp16	gene3075	0.861091	0.339563	positive
Early	gp16	gene3076	0.373786	0.756119	positive
Early	gp16	gene3077	0.049594	0.968415	positive
Early	gp16	gene3078	0.471158	0.687672	positive
Early	gp16	gene3079	0.947522	0.207159	positive
Early	gp16	gene3080	-0.99425	0.0683	negtive
Early	gp16	gene3081	-0.386078	0.747659	negtive
Early	gp16	gene3082	-0.870032	0.328196	negtive
Early	gp16	gene3083	0.048221	0.96929	positive
Early	gp16	gene3084	-0.159053	0.898312	negtive
Early	gp16	gene3085	0.172877	0.889388	positive
Early	gp16	gene3086	0.99425	0.0683	positive
Early	gp16	gene3087	0.479195	0.681857	positive
Early	gp16	gene3088	0.967213	0.163471	positive
Early	gp16	gene3089	0.52087	0.651215	positive
Early	gp16	gene3090	0.688507	0.516533	positive
Early	gp16	gene3091	-0.988745	0.095603	negtive
Early	gp16	gene3092	-0.921831	0.253386	negtive
Early	gp16	gene3093	-0.247884	0.84053	negtive
Early	gp16	gene3094	-0.985864	0.107169	negtive
Early	gp16	gene3095	0.995757	0.0586659	positive
Early	gp16	gene3096	-0.0347578	0.977868	negtive
Early	gp16	gene3097	0.462112	0.694183	positive
Early	gp16	gene3099	0.904428	0.280596	positive
Early	gp16	gene3100	0.143622	0.90825	positive
Early	gp16	gene151	0.821683	0.386071	positive
Early	gp16	gene152	0.929885	0.239812	positive
Early	gp16	gene153	-0.968756	0.159558	negtive
Early	gp16	gene154	0.758368	0.451994	positive
Early	gp16	gene155	-0.0495237	0.968459	negtive
Early	gp16	gene156	-0.762299	0.448142	negtive
Early	gp16	gene157	0.91571	0.263258	positive
Early	gp16	gene158	-0.161416	0.896788	negtive
Early	gp16	gene159	0.970056	0.156184	positive
Early	gp16	gene160	0.196514	0.874076	positive
Early	gp16	gene161	0.179901	0.884844	positive
Early	gp16	gene162	0.988687	0.0958492	positive
Early	gp16	gene163	-0.972677	0.149161	negtive
Early	gp16	gene164	0.961805	0.176518	positive
Early	gp16	gene165	-0.723064	0.485466	negtive
Early	gp16	gene166	0.753305	0.456916	positive
Early	gp16	gene167	0.303443	0.803728	positive
Early	gp16	gene168	-0.669876	0.532694	negtive
Early	gp16	gene169	-0.798506	0.411248	negtive
Early	gp16	gene170	0.995054	0.0633443	positive
Early	gp16	gene171	-0.959779	0.18117	negtive
Early	gp16	gene172	-0.989633	0.0917501	negtive
Early	gp16	gene173	0.71467	0.493153	positive
Early	gp16	gene174	-0.397168	0.739986	negtive
Early	gp16	gene175	0.995332	0.0615354	positive
Early	gp16	gene176	0.350838	0.771793	positive
Early	gp16	gene177	0.977232	0.136108	positive
Early	gp16	gene178	0.99425	0.0683	positive
Early	gp16	gene179	0.0113554	0.992771	positive
Early	gp16	gene180	0.752115	0.458068	positive
Early	gp16	gene181	-0.319692	0.792841	negtive
Early	gp16	gene182	0.579451	0.606534	positive
Early	gp16	gene183	-0.756288	0.454022	negtive
Early	gp16	gene184	-0.172877	0.889388	negtive
Early	gp16	gene185	0.837313	0.36825	positive
Early	gp16	gene186	0.868154	0.330613	positive
Early	gp16	gene187	-0.561128	0.620735	negtive
Early	gp16	gene188	-0.138899	0.911287	negtive
Early	gp16	gene189	0.3871	0.746954	positive
Early	gp16	gene190	0.947522	0.207159	positive
Early	gp16	gene191	0.848123	0.355465	positive
Early	gp16	gene192	0.962976	0.173775	positive
Early	gp16	gene193	-0.0186936	0.988099	negtive
Early	gp16	gene194	-0.795586	0.414326	negtive
Early	gp16	gene195	-0.720197	0.488103	negtive
Early	gp16	gene196	-0.196514	0.874076	negtive
Early	gp16	gene197	-0.744309	0.465558	negtive
Early	gp16	gene198	-0.918937	0.258099	negtive
Early	gp16	gene199	0.0827456	0.947262	positive
Early	gp16	gene200	-0.904428	0.280596	negtive
Early	gp16	gene4401	-0.947522	0.207159	negtive
Early	gp16	gene4402	-0.0827456	0.947262	negtive
Early	gp16	gene4403	-0.660437	0.540743	negtive
Early	gp16	gene4404	0.130006	0.917001	positive
Early	gp16	gene4405	0.929569	0.240359	positive
Early	gp16	gene4406	0.999522	0.019694	positive
Early	gp16	gene4407	0.99425	0.0683	positive
Early	gp16	gene4408	0.56211	0.619979	positive
Early	gp16	gene4409	0.999538	0.0193545	positive
Early	gp16	gene4410	0.999466	0.0208035	positive
Early	gp16	gene4411	0.992592	0.0775395	positive
Early	gp16	gene4412	0.988887	0.0949998	positive
Early	gp16	gene4413	-0.956098	0.189338	negtive
Early	gp16	gene4414	0.0105118	0.993308	positive
Early	gp16	gene4415	-0.917185	0.260912	negtive
Early	gp16	gene4416	0.849825	0.353416	positive
Early	gp16	gene4417	0.914059	0.265861	positive
Early	gp16	gene4418	0.821683	0.386071	positive
Early	gp16	gene4419	0.143622	0.90825	positive
Early	gp16	gene4420	0.947289	0.207621	positive
Early	gp16	gene4421	0.979058	0.130516	positive
Early	gp16	gene4422	0.926422	0.245736	positive
Early	gp16	gene4423	0.995251	0.0620704	positive
Early	gp16	gene4424	0.917259	0.260794	positive
Early	gp16	gene4425	0.976913	0.137061	positive
Early	gp16	gene4426	0.904317	0.280762	positive
Early	gp16	gene4427	0.963104	0.173473	positive
Early	gp16	gene4428	0.926271	0.245991	positive
Early	gp16	gene4429	0.879654	0.315548	positive
Early	gp16	gene4430	0.830222	0.376428	positive
Early	gp16	gene4431	0.826983	0.380111	positive
Early	gp16	gene4432	0.159045	0.898317	positive
Early	gp16	gene4433	0.977856	0.134223	positive
Early	gp16	gene4434	0.904428	0.280596	positive
Early	gp16	gene4435	-0.589859	0.598367	negtive
Early	gp16	gene4436	0.927785	0.243421	positive
Early	gp16	gene4437	0.833702	0.372434	positive
Early	gp16	gene4438	-0.569945	0.613929	negtive
Early	gp16	gene4439	0.996072	0.0564448	positive
Early	gp16	gene4440	0.95285	0.196272	positive
Early	gp16	gene4441	0.980424	0.126175	positive
Early	gp16	gene4442	0.904428	0.280596	positive
Early	gp16	gene4443	0.390809	0.74439	positive
Early	gp16	gene4444	0.589859	0.598367	positive
Early	gp16	gene4445	0.63913	0.558589	positive
Early	gp16	gene4446	-0.904428	0.280596	negtive
Early	gp16	gene4447	-0.159045	0.898317	negtive
Early	gp16	gene4448	0.841304	0.363577	positive
Early	gp16	gene4449	0.740822	0.468872	positive
Early	gp16	gene4450	-0.426626	0.719404	negtive
Early	gp16	gene351	0.0790468	0.949625	positive
Early	gp16	gene352	0.685286	0.519355	positive
Early	gp16	gene353	0.301522	0.805011	positive
Early	gp16	gene354	0.569945	0.613929	positive
Early	gp16	gene355	-0.786312	0.423975	negtive
Early	gp16	gene356	-0.0827456	0.947262	negtive
Early	gp16	gene357	-0.712359	0.495254	negtive
Early	gp16	gene358	-0.99675	0.05134	negtive
Early	gp16	gene359	0.927444	0.244003	positive
Early	gp16	gene360	0.512838	0.657189	positive
Early	gp16	gene361	-0.52962	0.644669	negtive
Early	gp16	gene362	0.413191	0.728828	positive
Early	gp16	gene363	-0.38288	0.749865	negtive
Early	gp16	gene364	-0.146552	0.906365	negtive
Early	gp16	gene365	0.936436	0.228207	positive
Early	gp16	gene366	-0.689389	0.515758	negtive
Early	gp16	gene367	0.675887	0.527521	positive
Early	gp16	gene368	0.0516363	0.967113	positive
Early	gp16	gene369	-0.620946	0.573497	negtive
Early	gp16	gene370	0.962976	0.173775	positive
Early	gp16	gene371	-0.976209	0.139145	negtive
Early	gp16	gene372	0.582045	0.604505	positive
Early	gp16	gene373	0.203255	0.869696	positive
Early	gp16	gene374	0.180499	0.884458	positive
Early	gp16	gene375	0.904428	0.280596	positive
Early	gp16	gene376	0.983783	0.114808	positive
Early	gp16	gene377	0.670168	0.532444	positive
Early	gp16	gene378	0.569945	0.613929	positive
Early	gp16	gene379	0.948115	0.205973	positive
Early	gp16	gene380	0.164209	0.894986	positive
Early	gp16	gene381	0.442381	0.708268	positive
Early	gp16	gene382	0.731954	0.477217	positive
Early	gp16	gene383	-0.904428	0.280596	negtive
Early	gp16	gene384	0.36785	0.760188	positive
Early	gp16	gene385	0.950154	0.20185	positive
Early	gp16	gene386	0.885929	0.307044	positive
Early	gp16	gene387	0.784926	0.425402	positive
Early	gp16	gene388	0.687448	0.517461	positive
Early	gp16	gene389	0.192141	0.876914	positive
Early	gp16	gene390	0.999663	0.0165246	positive
Early	gp16	gene391	0.049594	0.968415	positive
Early	gp16	gene392	0.192141	0.876914	positive
Early	gp16	gene393	0.925546	0.247212	positive
Early	gp16	gene394	0.159045	0.898317	positive
Early	gp16	gene395	-0.646028	0.552858	negtive
Early	gp16	gene396	0.788181	0.422046	positive
Early	gp16	gene397	0.332755	0.784044	positive
Early	gp16	gene398	-0.807506	0.401633	negtive
Early	gp16	gene399	-0.962976	0.173775	negtive
Early	gp16	gene400	0.151087	0.903445	positive
Early	gp16	gene2851	0.646028	0.552858	positive
Early	gp16	gene2852	0.918037	0.259548	positive
Early	gp16	gene2853	0.99999	0.00281062	positive
Early	gp16	gene2854	0.852198	0.350538	positive
Early	gp16	gene2855	0.945264	0.211608	positive
Early	gp16	gene2856	0.527555	0.646218	positive
Early	gp16	gene2857	0.524427	0.648559	positive
Early	gp16	gene2858	0.929885	0.239812	positive
Early	gp16	gene2859	0.997112	0.0483939	positive
Early	gp16	gene2860	0.913794	0.266278	positive
Early	gp16	gene2861	0.986397	0.105127	positive
Early	gp16	gene2862	0.998998	0.0284968	positive
Early	gp16	gene2863	0.998328	0.0368211	positive
Early	gp16	gene2864	-0.25161	0.83808	negtive
Early	gp16	gene2865	0.404392	0.734967	positive
Early	gp16	gene2866	-0.444235	0.706951	negtive
Early	gp16	gene2867	-0.976209	0.139145	negtive
Early	gp16	gene2868	-0.560021	0.621586	negtive
Early	gp16	gene2869	0.862639	0.33762	positive
Early	gp16	gene2870	-0.759851	0.450544	negtive
Early	gp16	gene2871	0.99663	0.0522806	positive
Early	gp16	gene2872	0.993109	0.0747821	positive
Early	gp16	gene2873	0.136086	0.913095	positive
Early	gp16	gene2874	0.362987	0.763514	positive
Early	gp16	gene2875	0.999989	0.00293233	positive
Early	gp16	gene2876	0.353198	0.770188	positive
Early	gp16	gene2877	-0.655996	0.544497	negtive
Early	gp16	gene2878	0.997076	0.0486988	positive
Early	gp16	gene2879	0.610229	0.582155	positive
Early	gp16	gene2880	0.23181	0.851071	positive
Early	gp16	gene2881	-0.904428	0.280596	negtive
Early	gp16	gene2882	-0.542334	0.635081	negtive
Early	gp16	gene2883	0.977856	0.134223	positive
Early	gp16	gene2884	-0.294886	0.809437	negtive
Early	gp16	gene2885	-0.320065	0.792591	negtive
Early	gp16	gene2886	-0.875221	0.321432	negtive
Early	gp16	gene2887	0.947396	0.207409	positive
Early	gp16	gene2888	-0.999305	0.0237405	negtive
Early	gp16	gene2889	0.999994	0.00214762	positive
Early	gp16	gene2890	0.965494	0.167725	positive
Early	gp16	gene2891	-0.211871	0.864089	negtive
Early	gp16	gene2892	0.921732	0.253549	positive
Early	gp16	gene2893	-0.188444	0.879311	negtive
Early	gp16	gene2894	0.366153	0.76135	positive
Early	gp16	gene2895	-0.0827456	0.947262	negtive
Early	gp16	gene2896	-0.367995	0.760089	negtive
Early	gp16	gene2897	-0.942223	0.217463	negtive
Early	gp16	gene2898	0.712359	0.495254	positive
Early	gp16	gene2899	0.821683	0.386071	positive
Early	gp16	gene2900	0.547872	0.630876	positive
Early	gp16	gene3101	-0.47193	0.687115	negtive
Early	gp16	gene3102	-0.627205	0.568398	negtive
Early	gp16	gene3103	-0.980424	0.126175	negtive
Early	gp16	gene3104	0.989735	0.0912939	positive
Early	gp16	gene3105	0.231694	0.851147	positive
Early	gp16	gene3106	-0.639817	0.55802	negtive
Early	gp16	gene3107	0.255002	0.835848	positive
Early	gp16	gene3108	0.963209	0.173223	positive
Early	gp16	gene3109	0.930683	0.238428	positive
Early	gp16	gene3110	0.980424	0.126175	positive
Early	gp16	gene3111	-0.669876	0.532694	negtive
Early	gp16	gene3112	-0.981299	0.123312	negtive
Early	gp16	gene3113	0.0827456	0.947262	positive
Early	gp16	gene3114	-0.125628	0.919811	negtive
Early	gp16	gene3115	-0.868733	0.32987	negtive
Early	gp16	gene3116	-0.544725	0.633268	negtive
Early	gp16	gene3117	-0.304513	0.803013	negtive
Early	gp16	gene3118	0.516173	0.654712	positive
Early	gp16	gene3119	0.374863	0.755379	positive
Early	gp16	gene3120	-0.915811	0.263097	negtive
Early	gp16	gene3121	-0.433693	0.71442	negtive
Early	gp16	gene3122	-0.911611	0.269679	negtive
Early	gp16	gene3123	-0.710218	0.497193	negtive
Early	gp16	gene3124	-0.572918	0.611623	negtive
Early	gp16	gene3125	-0.00601174	0.996173	negtive
Early	gp16	gene3126	-0.0136684	0.991298	negtive
Early	gp16	gene3127	-0.246352	0.841536	negtive
Early	gp16	gene3128	0.728638	0.480308	positive
Early	gp16	gene3129	0.23365	0.849866	positive
Early	gp16	gene3130	-0.355898	0.76835	negtive
Early	gp16	gene3131	0.976913	0.137061	positive
Early	gp16	gene3132	0.526094	0.647312	positive
Early	gp16	gene3133	0.0477344	0.9696	positive
Early	gp16	gene3134	-0.45834	0.696888	negtive
Early	gp16	gene3135	0.847443	0.356282	positive
Early	gp16	gene3136	0.796257	0.41362	positive
Early	gp16	gene3137	-0.659379	0.541638	negtive
Early	gp16	gene3138	-0.373868	0.756062	negtive
Early	gp16	gene3139	-0.74632	0.463638	negtive
Early	gp16	gene3140	-0.980501	0.125924	negtive
Early	gp16	gene3141	-0.802649	0.406847	negtive
Early	gp16	gene3142	-0.383168	0.749666	negtive
Early	gp16	gene3143	-0.407477	0.732817	negtive
Early	gp16	gene3144	-0.278656	0.820222	negtive
Early	gp16	gene3145	0.666757	0.535364	positive
Early	gp16	gene3146	0.877548	0.318356	positive
Early	gp16	gene3147	0.999484	0.0204486	positive
Early	gp16	gene3148	-0.807506	0.401633	negtive
Early	gp16	gene3149	0.534445	0.641041	positive
Early	gp16	gene3150	-0.2545	0.836178	negtive
Early	gp16	23S rRNA	0.999994	0.00218455	positive
Early	gp16	gene3202	-0.656786	0.543831	negtive
Early	gp16	gene3203	-0.972608	0.149349	negtive
Early	gp16	gene3204	-0.990699	0.0868959	negtive
Early	gp16	gene3205	0.588764	0.599229	positive
Early	gp16	gene3206	-0.754709	0.455556	negtive
Early	gp16	gene3207	-0.00937272	0.994033	negtive
Early	gp16	gene3208	0.951806	0.198449	positive
Early	gp16	gene3209	-0.946112	0.209948	negtive
Early	gp16	gene3210	0.865231	0.334343	positive
Early	gp16	gene3211	-0.218157	0.859991	negtive
Early	gp16	gene3212	0.99418	0.068715	positive
Early	gp16	gene3213	0.838329	0.367065	positive
Early	gp16	gene3214	0.99675	0.05134	positive
Early	gp16	gene3215	0.220421	0.858514	positive
Early	gp16	gene3216	-0.14443	0.907731	negtive
Early	gp16	gene3217	-0.1969	0.873825	negtive
Early	gp16	gene3218	-0.458939	0.696459	negtive
Early	gp16	gene3219	-0.782144	0.428252	negtive
Early	gp16	gene3220	0.492224	0.672368	positive
Early	gp16	gene3221	0.793585	0.416424	positive
Early	gp16	gene3222	0.222696	0.857029	positive
Early	gp16	gene3223	-0.453854	0.700097	negtive
Early	gp16	gene3224	-0.920472	0.25561	negtive
Early	gp16	gene3225	0.996605	0.0524756	positive
Early	gp16	gene3226	-0.538252	0.63817	negtive
Early	gp16	gene3227	0.948092	0.206021	positive
Early	gp16	gene3228	-0.518746	0.652798	negtive
Early	gp16	gene3229	0.509146	0.659923	positive
Early	gp16	gene3230	-0.220536	0.858438	negtive
Early	gp16	gene3231	-0.904428	0.280596	negtive
Early	gp16	gene3232	0.950411	0.201325	positive
Early	gp16	gene3233	0.765027	0.445451	positive
Early	gp16	gene3234	0.795586	0.414326	positive
Early	gp16	gene3235	0.974753	0.143357	positive
Early	gp16	gene3236	0.404392	0.734967	positive
Early	gp16	gene3237	0.434896	0.71357	positive
Early	gp16	gene3238	-0.078055	0.950258	negtive
Early	gp16	gene3239	0.45132	0.701906	positive
Early	gp16	gene3240	0.442381	0.708268	positive
Early	gp16	gene3241	0.815902	0.392482	positive
Early	gp16	gene3242	-0.679527	0.52437	negtive
Early	gp16	gene3243	-0.227194	0.85409	negtive
Early	gp16	gene3244	0.892362	0.298094	positive
Early	gp16	gene3245	0.904428	0.280596	positive
Early	gp16	gene3246	0.248017	0.840442	positive
Early	gp16	gene3247	0.821683	0.386071	positive
Early	gp16	gene3248	0.119549	0.92371	positive
Early	gp16	gene3249	0.956495	0.188475	positive
Early	gp16	gene3250	0.999016	0.0282463	positive
Early	gp16	gene4251	-0.066605	0.957567	negtive
Early	gp16	gene4252	-0.710218	0.497193	negtive
Early	gp16	gene4253	-0.889856	0.301609	negtive
Early	gp16	gene4254	0.522264	0.650175	positive
Early	gp16	gene4255	-0.258881	0.833293	negtive
Early	gp16	gene4256	-0.149971	0.904164	negtive
Early	gp16	gene4257	0.966734	0.164668	positive
Early	gp16	gene4258	-0.00767553	0.995114	negtive
Early	gp16	gene4259	-0.0827456	0.947262	negtive
Early	gp16	gene4260	0.598136	0.591817	positive
Early	gp16	gene4261	-0.0502732	0.967982	negtive
Early	gp16	gene4262	0.960228	0.180149	positive
Early	gp16	gene4263	-0.684707	0.51986	negtive
Early	gp16	gene4264	0.395681	0.741017	positive
Early	gp16	gene4265	0.968905	0.159173	positive
Early	gp16	gene4266	0.934525	0.23165	positive
Early	gp16	gene4267	0.795586	0.414326	positive
Early	gp16	gene4268	-0.621379	0.573146	negtive
Early	gp16	gene4269	0.813707	0.394892	positive
Early	gp16	gene4270	-0.426626	0.719404	negtive
Early	gp16	gene4271	0.969828	0.15678	positive
Early	gp16	gene4272	0.908753	0.274071	positive
Early	gp16	gene4273	-0.035198	0.977588	negtive
Early	gp16	gene4274	0.353483	0.769995	positive
Early	gp16	gene4275	-0.9735	0.146885	negtive
Early	gp16	gene4276	0.196514	0.874076	positive
Early	gp16	gene4277	-0.206673	0.867473	negtive
Early	gp16	gene4278	-0.6284	0.567421	negtive
Early	gp16	gene4279	-0.483174	0.678968	negtive
Early	gp16	gene4280	-0.716809	0.491204	negtive
Early	gp16	gene4281	-0.714958	0.492891	negtive
Early	gp16	gene4282	0.893031	0.297148	positive
Early	gp16	gene4283	0.942926	0.216123	positive
Early	gp16	gene4284	0.988389	0.0971079	positive
Early	gp16	gene4285	-0.296117	0.808617	negtive
Early	gp16	gene4286	0.261858	0.83133	positive
Early	gp16	gene4287	-0.901223	0.285341	negtive
Early	gp16	gene4288	-0.779198	0.431253	negtive
Early	gp16	gene4289	-0.0314334	0.979986	negtive
Early	gp16	gene4290	-0.317963	0.794003	negtive
Early	gp16	gene4291	-0.965219	0.168397	negtive
Early	gp16	gene4292	-0.320584	0.792242	negtive
Early	gp16	gene4293	-0.542541	0.634924	negtive
Early	gp16	gene4294	-0.566144	0.616869	negtive
Early	gp16	gene4295	0.651119	0.548599	positive
Early	gp16	gene4296	-0.678643	0.525136	negtive
Early	gp16	gene4297	-0.968559	0.160061	negtive
Early	gp16	gene4298	-0.834436	0.371588	negtive
Early	gp16	gene4299	0.446716	0.705187	positive
Early	gp16	gene4300	0.611556	0.581088	positive
Early	gp16	gene3901	0.74632	0.463638	positive
Early	gp16	gene3902	0.971571	0.152163	positive
Early	gp16	gene3903	0.800445	0.409194	positive
Early	gp16	gene3904	-0.940546	0.220629	negtive
Early	gp16	gene3905	0.815936	0.392445	positive
Early	gp16	gene3906	-0.837313	0.36825	negtive
Early	gp16	gene3907	0.904428	0.280596	positive
Early	gp16	gene3908	0.654239	0.545978	positive
Early	gp16	gene3909	-0.114164	0.927162	negtive
Early	gp16	gene3910	-0.703549	0.503195	negtive
Early	gp16	gene3911	0.946691	0.208807	positive
Early	gp16	gene3912	0.924551	0.248881	positive
Early	gp16	gene3913	-0.904428	0.280596	negtive
Early	gp16	gene3914	0.10708	0.9317	positive
Early	gp16	gene3915	0.672363	0.530559	positive
Early	gp16	gene3916	0.873373	0.323855	positive
Early	gp16	gene3917	-0.509321	0.659793	negtive
Early	gp16	gene3918	0.191329	0.877441	positive
Early	gp16	gene3919	-0.355898	0.76835	negtive
Early	gp16	gene3920	-0.796734	0.413118	negtive
Early	gp16	gene3921	0.904428	0.280596	positive
Early	gp16	gene3922	0.389879	0.745034	positive
Early	gp16	gene3923	0.878025	0.317722	positive
Early	gp16	gene3924	0.1969	0.873825	positive
Early	gp16	gene3925	-0.578241	0.607479	negtive
Early	gp16	gene3926	-0.714958	0.492891	negtive
Early	gp16	gene3927	-0.602101	0.588661	negtive
Early	gp16	gene3928	-0.304869	0.802774	negtive
Early	gp16	gene3929	0.133478	0.914771	positive
Early	gp16	gene3930	0.930653	0.238479	positive
Early	gp16	gene3931	-0.416014	0.726854	negtive
Early	gp16	gene3932	-0.821683	0.386071	negtive
Early	gp16	gene3933	-0.383168	0.749666	negtive
Early	gp16	gene3934	0.646028	0.552858	positive
Early	gp16	gene3935	-0.83922	0.366024	negtive
Early	gp16	gene3936	-0.152348	0.902633	negtive
Early	gp16	gene3937	-0.714958	0.492891	negtive
Early	gp16	gene3938	-0.0827456	0.947262	negtive
Early	gp16	gene3939	-0.409866	0.731151	negtive
Early	gp16	gene3940	-0.278631	0.820238	negtive
Early	gp16	gene3941	-0.765198	0.445282	negtive
Early	gp16	gene3942	-0.300035	0.806004	negtive
Early	gp16	gene3943	0.270352	0.82572	positive
Early	gp16	gene3944	-0.0321151	0.979551	negtive
Early	gp16	gene3945	0.957133	0.187077	positive
Early	gp16	gene3946	0.111929	0.928594	positive
Early	gp16	gene3947	0.60956	0.582692	positive
Early	gp16	gene3948	-0.556315	0.624429	negtive
Early	gp16	gene3949	-0.53063	0.643911	negtive
Early	gp16	gene3950	-0.66618	0.535856	negtive
Early	gp16	gene4051	-0.869838	0.328447	negtive
Early	gp16	gene4052	-0.499525	0.667015	negtive
Early	gp16	gene4053	0.987664	0.100099	positive
Early	gp16	gene4054	-0.694601	0.511162	negtive
Early	gp16	gene4055	0.993316	0.0736479	positive
Early	gp16	gene4056	0.989589	0.0919413	positive
Early	gp16	gene4057	0.999239	0.0248416	positive
Early	gp16	gene4058	0.996571	0.0527378	positive
Early	gp16	gene4059	0.860476	0.340333	positive
Early	gp16	gene4060	-0.0827456	0.947262	negtive
Early	gp16	gene4061	-0.324848	0.789374	negtive
Early	gp16	gene4062	0.154087	0.901513	positive
Early	gp16	gene4063	-0.490221	0.673832	negtive
Early	gp16	gene4064	-0.174791	0.88815	negtive
Early	gp16	gene4065	-0.476571	0.683759	negtive
Early	gp16	gene4066	0.940012	0.221627	positive
Early	gp16	gene4067	-0.937432	0.226393	negtive
Early	gp16	gene4068	0.987898	0.0991434	positive
Early	gp16	gene4069	0.895516	0.293613	positive
Early	gp16	gene4070	0.997592	0.0441905	positive
Early	gp16	gene4071	0.00620455	0.99605	positive
Early	gp16	gene4072	0.88735	0.305087	positive
Early	gp16	gene4073	0.683025	0.521328	positive
Early	gp16	gene4074	-0.224484	0.855861	negtive
Early	gp16	gene4075	-0.828464	0.37843	negtive
Early	gp16	gene4076	0.986397	0.105127	positive
Early	gp16	gene4077	0.901707	0.28463	positive
Early	gp16	gene4078	0.776315	0.434173	positive
Early	gp16	gene4079	0.406699	0.73336	positive
Early	gp16	gene4080	-0.128901	0.91771	negtive
Early	gp16	gene4081	-0.582409	0.604221	negtive
Early	gp16	gene4082	0.0136684	0.991298	positive
Early	gp16	gene4083	0.897808	0.290317	positive
Early	gp16	gene4084	0.977421	0.135541	positive
Early	gp16	gene4085	0.973012	0.148238	positive
Early	gp16	gene4086	0.904428	0.280596	positive
Early	gp16	gene4087	-0.469508	0.688863	negtive
Early	gp16	gene4088	-0.272693	0.824171	negtive
Early	gp16	gene4089	0.876811	0.319333	positive
Early	gp16	gene4090	-0.918388	0.258983	negtive
Early	gp16	gene4091	-0.591305	0.597226	negtive
Early	gp16	gene4092	0.90549	0.279007	positive
Early	gp16	gene4093	0.991194	0.0845465	positive
Early	gp16	gene4094	0.715602	0.492305	positive
Early	gp16	gene4095	0.51739	0.653807	positive
Early	gp16	gene4096	-0.703024	0.503665	negtive
Early	gp16	gene4097	0.0943238	0.939862	positive
Early	gp16	gene4098	-0.558862	0.622476	negtive
Early	gp16	gene4099	-0.863136	0.336994	negtive
Early	gp16	gene4100	0.0827456	0.947262	positive
Early	gp16	gene4451	0.955799	0.189988	positive
Early	gp16	gene4452	0.999841	0.0113664	positive
Early	gp16	gene4453	0.827062	0.380021	positive
Early	gp16	gene4454	0.974986	0.142691	positive
Early	gp16	gene4455	-0.877384	0.318573	negtive
Early	gp16	gene4456	0.996571	0.0527378	positive
Early	gp16	gene4457	0.932577	0.235109	positive
Early	gp16	gene4458	0.969583	0.157421	positive
Early	gp16	gene4459	-0.518126	0.653259	negtive
Early	gp16	gene4460	0.959779	0.18117	positive
Early	gp16	gene4461	0.904428	0.280596	positive
Early	gp16	gene4462	-0.999792	0.0129986	negtive
Early	gp16	gene4463	-0.378634	0.752788	negtive
Early	gp16	gene4464	-0.993188	0.0743502	negtive
Early	gp16	gene4465	0.941965	0.217953	positive
Early	gp16	gene4466	0.610229	0.582155	positive
Early	gp16	gene4467	-0.0827456	0.947262	negtive
Early	gp16	gene4468	0.752115	0.458068	positive
Early	gp16	gene4469	0.613535	0.579494	positive
Early	gp16	gene4470	-0.655437	0.544969	negtive
Early	gp16	gene4471	-0.256883	0.834609	negtive
Early	gp16	gene4472	-0.633747	0.563032	negtive
Early	gp16	gene4473	0.966869	0.16433	positive
Early	gp16	gene4474	0.929951	0.239698	positive
Early	gp16	gene4475	0.99414	0.0689556	positive
Early	gp16	gene4476	0.818288	0.389847	positive
Early	gp16	gene4477	0.54993	0.629309	positive
Early	gp16	gene4478	-0.633234	0.563454	negtive
Early	gp16	gene4479	-0.704159	0.502648	negtive
Early	gp16	gene4480	-0.148106	0.905365	negtive
Early	gp16	gene4481	0.58044	0.605762	positive
Early	gp16	gene4482	0.967889	0.161768	positive
Early	gp16	gene4483	-0.826598	0.380547	negtive
Early	gp16	gene4484	-0.110543	0.929482	negtive
Early	gp16	gene4485	-0.790587	0.419551	negtive
Early	gp16	gene4486	-0.609951	0.582378	negtive
Early	gp16	gene4487	-0.468929	0.68928	negtive
Early	gp16	gene4488	-0.32079	0.792103	negtive
Early	gp16	gene4489	0.660732	0.540492	positive
Early	gp16	gene4490	-0.159045	0.898317	negtive
Early	gp16	gene4491	-0.546743	0.631735	negtive
Early	gp16	gene4492	0.994904	0.0642948	positive
Early	gp16	gene4493	0.911838	0.269327	positive
Early	gp16	gene4494	-0.996571	0.0527378	negtive
Early	gp16	gene4495	-0.821683	0.386071	negtive
Early	gp16	gene4496	-0.996571	0.0527378	negtive
Early	gp16	gene4497	-0.904428	0.280596	negtive
Early	gp16	gene4498	0.877462	0.31847	positive
Early	gp16	gene4499	0.969815	0.156816	positive
Early	gp16	gene4500	-0.943013	0.215956	negtive
Early	gp16	gene3801	0.66867	0.533728	positive
Early	gp16	gene3802	-0.416958	0.726193	negtive
Early	gp16	gene3803	0.984606	0.11185	positive
Early	gp16	gene3804	-0.650296	0.54929	negtive
Early	gp16	gene3805	0.569044	0.614627	positive
Early	gp16	gene3806	-0.720568	0.487763	negtive
Early	gp16	gene3807	0.0406091	0.97414	positive
Early	gp16	gene3808	0.11312	0.927831	positive
Early	gp16	gene3809	0.991516	0.082984	positive
Early	gp16	gene3810	0.62424	0.570817	positive
Early	gp16	gene3811	0.857489	0.344046	positive
Early	gp16	gene3812	0.540512	0.636461	positive
Early	gp16	gene3813	0.988384	0.0971277	positive
Early	gp16	gene3814	-0.159045	0.898317	negtive
Early	gp16	gene3815	-0.477355	0.683191	negtive
Early	gp16	gene3816	0.967213	0.163471	positive
Early	gp16	gene3817	0.605459	0.585979	positive
Early	gp16	gene3818	0.95561	0.190397	positive
Early	gp16	gene3819	0.594639	0.59459	positive
Early	gp16	gene3820	-0.750882	0.459257	negtive
Early	gp16	gene3821	-0.569945	0.613929	negtive
Early	gp16	gene3822	0.73641	0.473039	positive
Early	gp16	gene3823	-0.99425	0.0683	negtive
Early	gp16	gene3824	0.876053	0.320335	positive
Early	gp16	gene3825	0.914586	0.265033	positive
Early	gp16	gene3826	0.157348	0.899411	positive
Early	gp16	gene3827	-0.660437	0.540743	negtive
Early	gp16	gene3828	0.882236	0.312074	positive
Early	gp16	gene3829	0.159045	0.898317	positive
Early	gp16	gene3830	0.982852	0.118067	positive
Early	gp16	gene3831	-0.499525	0.667015	negtive
Early	gp16	gene3832	-0.426626	0.719404	negtive
Early	gp16	gene3833	0.951991	0.198065	positive
Early	gp16	gene3834	-0.049594	0.968415	negtive
Early	gp16	gene3835	-0.29175	0.811525	negtive
Early	gp16	gene3836	0.478047	0.68269	positive
Early	gp16	gene3837	0.688507	0.516533	positive
Early	gp16	gene3838	0.464419	0.692526	positive
Early	gp16	gene3839	0.904596	0.280345	positive
Early	gp16	gene3840	0.56814	0.615327	positive
Early	gp16	gene3841	-0.827062	0.380021	negtive
Early	gp16	gene3842	0.426626	0.719404	positive
Early	gp16	gene3843	0.675887	0.527521	positive
Early	gp16	gene3844	0.990811	0.0863715	positive
Early	gp16	gene3845	0.446599	0.70527	positive
Early	gp16	gene3846	0.989633	0.0917501	positive
Early	gp16	gene3847	-0.534756	0.640807	negtive
Early	gp16	gene3848	0.967829	0.16192	positive
Early	gp16	gene3849	-0.914586	0.265033	negtive
Early	gp16	gene3850	-0.0827456	0.947262	negtive
Early	gp16	gene1051	0.660732	0.540492	positive
Early	gp16	gene1052	-0.319692	0.792841	negtive
Early	gp16	gene1053	0.342705	0.777314	positive
Early	gp16	gene1054	0.917027	0.261164	positive
Early	gp16	gene1055	0.25161	0.83808	positive
Early	gp16	gene1056	-0.939424	0.222721	negtive
Early	gp16	gene1057	0.821683	0.386071	positive
Early	gp16	gene1058	0.326809	0.788053	positive
Early	gp16	gene1059	0.904428	0.280596	positive
Early	gp16	gene1060	0.759681	0.45071	positive
Early	gp16	gene1061	0.985864	0.107169	positive
Early	gp16	gene1062	-0.954013	0.193817	negtive
Early	gp16	gene1063	-0.0930151	0.940699	negtive
Early	gp16	gene1064	0.999579	0.018466	positive
Early	gp16	gene1065	0.393544	0.742498	positive
Early	gp16	gene1066	-0.170024	0.891231	negtive
Early	gp16	gene1067	-0.937024	0.227137	negtive
Early	gp16	gene1068	0.675725	0.527662	positive
Early	gp16	gene1069	-0.697188	0.508868	negtive
Early	gp16	gene1070	0.968819	0.159395	positive
Early	gp16	gene1071	0.132548	0.915368	positive
Early	gp16	gene1072	-0.997693	0.0432525	negtive
Early	gp16	gene1073	0.821683	0.386071	positive
Early	gp16	gene1074	0.954936	0.191847	positive
Early	gp16	gene1075	-0.999914	0.00833297	negtive
Early	gp16	gene1076	0.478047	0.68269	positive
Early	gp16	gene1077	-0.619197	0.574917	negtive
Early	gp16	gene1078	-0.764084	0.446383	negtive
Early	gp16	gene1079	0.750622	0.459508	positive
Early	gp16	gene1080	-0.798687	0.411057	negtive
Early	gp16	gene1081	-0.912649	0.268067	negtive
Early	gp16	gene1082	-0.807506	0.401633	negtive
Early	gp16	gene1083	0.319692	0.792841	positive
Early	gp16	gene1084	0.984934	0.110647	positive
Early	gp16	gene1085	0.286916	0.81474	positive
Early	gp16	gene1086	0.965786	0.167011	positive
Early	gp16	gene1087	0.355898	0.76835	positive
Early	gp16	gene1088	0.984063	0.113809	positive
Early	gp16	gene1089	-0.515448	0.655251	negtive
Early	gp16	gene1090	-0.987789	0.0995909	negtive
Early	gp16	gene1091	-0.527182	0.646497	negtive
Early	gp16	gene1092	0.993462	0.0728376	positive
Early	gp16	gene1093	0.836663	0.369006	positive
Early	gp16	gene1094	-0.973559	0.146721	negtive
Early	gp16	gene1095	-0.388474	0.746004	negtive
Early	gp16	gene1096	-0.633799	0.562989	negtive
Early	gp16	gene1097	-0.962976	0.173775	negtive
Early	gp16	gene1098	0.875221	0.321432	positive
Early	gp16	gene1099	-0.508646	0.660292	negtive
Early	gp16	gene1100	0.757124	0.453207	positive
Early	gp16	gene2951	-0.992748	0.0767167	negtive
Early	gp16	gene2952	0.023945	0.984755	positive
Early	gp16	gene2953	-0.503254	0.664272	negtive
Early	gp16	gene2954	0.984934	0.110647	positive
Early	gp16	gene2955	0.912946	0.267604	positive
Early	gp16	gene2956	-0.803768	0.40565	negtive
Early	gp16	gene2957	0.188444	0.879311	positive
Early	gp16	gene2958	0.998693	0.0325493	positive
Early	gp16	gene2959	0.906117	0.278065	positive
Early	gp16	gene2960	0.841701	0.363109	positive
Early	gp16	gene2961	-0.336557	0.781475	negtive
Early	gp16	gene2962	0.821683	0.386071	positive
Early	gp16	gene2963	0.497727	0.668336	positive
Early	gp16	gene2964	0.959779	0.18117	positive
Early	gp16	gene2965	0.212172	0.863892	positive
Early	gp16	gene2966	-0.662274	0.539183	negtive
Early	gp16	gene2967	0.483651	0.678621	positive
Early	gp16	gene2968	-0.932791	0.234731	negtive
Early	gp16	gene2969	-0.070232	0.955252	negtive
Early	gp16	gene2970	0.992274	0.0791863	positive
Early	gp16	gene2971	0.42861	0.718007	positive
Early	gp16	gene2972	0.56211	0.619979	positive
Early	gp16	gene2973	-0.660732	0.540492	negtive
Early	gp16	gene2974	-0.866299	0.332985	negtive
Early	gp16	gene2975	-0.696428	0.509543	negtive
Early	gp16	gene2976	-0.329054	0.786541	negtive
Early	gp16	gene2977	0.148546	0.905081	positive
Early	gp16	gene2978	0.212016	0.863994	positive
Early	gp16	gene2979	0.941884	0.218106	positive
Early	gp16	gene2980	-0.0827456	0.947262	negtive
Early	gp16	gene2981	0.370436	0.758417	positive
Early	gp16	gene2982	0.694992	0.510816	positive
Early	gp16	gene2983	0.378634	0.752788	positive
Early	gp16	gene2984	-0.280062	0.81929	negtive
Early	gp16	gene2985	0.821683	0.386071	positive
Early	gp16	gene2986	-0.438964	0.710691	negtive
Early	gp16	gene2987	-0.335178	0.782407	negtive
Early	gp16	gene2988	0.199209	0.872325	positive
Early	gp16	gene2989	0.99817	0.0385201	positive
Early	gp16	gene2990	0.967604	0.162487	positive
Early	gp16	gene2991	-0.947522	0.207159	negtive
Early	gp16	gene2992	0.143622	0.90825	positive
Early	gp16	gene2993	-0.968756	0.159558	negtive
Early	gp16	gene2994	0.585625	0.601698	positive
Early	gp16	gene2995	-0.996571	0.0527378	negtive
Early	gp16	gene2996	0.316889	0.794724	positive
Early	gp16	gene2997	0.754077	0.456169	positive
Early	gp16	gene2998	-0.97385	0.14591	negtive
Early	gp16	gene2999	-0.0827456	0.947262	negtive
Early	gp16	gene3000	0.796895	0.412949	positive
Early	gp16	gene2001	0.967213	0.163471	positive
Early	gp16	gene2002	0.999663	0.0165392	positive
Early	gp16	gene2003	0.31235	0.797768	positive
Early	gp16	gene2004	0.821683	0.386071	positive
Early	gp16	gene2005	0.999016	0.0282463	positive
Early	gp16	gene2006	-0.232352	0.850716	negtive
Early	gp16	gene2007	-0.455371	0.699013	negtive
Early	gp16	gene2008	-0.772053	0.43846	negtive
Early	gp16	gene2009	0.569945	0.613929	positive
Early	gp16	gene2010	0.572017	0.612322	positive
Early	gp16	gene2011	0.999825	0.0119014	positive
Early	gp16	gene2012	0.123233	0.921347	positive
Early	gp16	gene2013	0.569877	0.613982	positive
Early	gp16	gene2014	0.350838	0.771793	positive
Early	gp16	gene2015	0.188444	0.879311	positive
Early	gp16	gene2016	0.990811	0.0863715	positive
Early	gp16	gene2017	0.988832	0.0952333	positive
Early	gp16	gene2018	-0.109262	0.930302	negtive
Early	gp16	gene2019	0.905502	0.278989	positive
Early	gp16	gene2020	0.688507	0.516533	positive
Early	gp16	gene2021	0.583454	0.603402	positive
Early	gp16	gene2022	0.976209	0.139145	positive
Early	gp16	gene2023	0.996571	0.0527378	positive
Early	gp16	gene2024	0.569945	0.613929	positive
Early	gp16	gene2025	0.983289	0.116548	positive
Early	gp16	gene2026	-0.111953	0.928578	negtive
Early	gp16	gene2027	0.0628614	0.959955	positive
Early	gp16	gene2028	0.490621	0.67354	positive
Early	gp16	gene2029	-0.000547944	0.999651	negtive
Early	gp16	gene2030	-0.837313	0.36825	negtive
Early	gp16	gene2031	-0.993406	0.0731504	negtive
Early	gp16	gene2032	0.998624	0.0333988	positive
Early	gp16	gene2033	-0.997312	0.0466875	negtive
Early	gp16	gene2034	0.506972	0.66153	positive
Early	gp16	gene2035	-0.0443547	0.971754	negtive
Early	gp16	gene2036	-0.404392	0.734967	negtive
Early	gp16	gene2037	0.723545	0.485023	positive
Early	gp16	gene2038	0.539944	0.636891	positive
Early	gp16	gene2039	-0.404392	0.734967	negtive
Early	gp16	gene2040	0.660732	0.540492	positive
Early	gp16	gene2041	0.999993	0.00239457	positive
Early	gp16	gene2042	-0.61223	0.580546	negtive
Early	gp16	gene2043	0.807506	0.401633	positive
Early	gp16	gene2044	-0.358894	0.766308	negtive
Early	gp16	gene2045	-0.11939	0.923812	negtive
Early	gp16	gene2046	-0.42627	0.719655	negtive
Early	gp16	gene2047	0.12688	0.919008	positive
Early	gp16	gene2048	0.0827456	0.947262	positive
Early	gp16	gene2049	-0.586567	0.600958	negtive
Early	gp16	gene2050	-0.821683	0.386071	negtive
Early	gp16	gene1351	0.523824	0.64901	positive
Early	gp16	gene1352	-0.999484	0.0204486	negtive
Early	gp16	gene1353	-0.383168	0.749666	negtive
Early	gp16	gene1354	0.71402	0.493745	positive
Early	gp16	gene1355	-0.00245339	0.998438	negtive
Early	gp16	gene1356	0.999971	0.00488644	positive
Early	gp16	gene1357	0.440043	0.709927	positive
Early	gp16	gene1358	0.785236	0.425083	positive
Early	gp16	gene1359	0.442381	0.708268	positive
Early	gp16	gene1360	0.729077	0.479899	positive
Early	gp16	gene1361	0.569945	0.613929	positive
Early	gp16	gene1362	0.466333	0.69115	positive
Early	gp16	gene1363	0.673471	0.529606	positive
Early	gp16	gene1364	0.928908	0.241497	positive
Early	gp16	gene1365	0.999971	0.00488644	positive
Early	gp16	gene1366	0.793673	0.416333	positive
Early	gp16	gene1367	0.052762	0.966395	positive
Early	gp16	gene1368	0.704799	0.502074	positive
Early	gp16	gene1369	0.248017	0.840442	positive
Early	gp16	gene1370	-0.404392	0.734967	negtive
Early	gp16	gene1371	0.651962	0.547892	positive
Early	gp16	gene1372	0.996571	0.0527378	positive
Early	gp16	gene1373	-0.727455	0.481406	negtive
Early	gp16	gene1374	-0.731416	0.47772	negtive
Early	gp16	gene1375	-0.986397	0.105127	negtive
Early	gp16	gene1376	0.357504	0.767256	positive
Early	gp16	gene1377	-0.650296	0.54929	negtive
Early	gp16	gene1378	0.179364	0.885192	positive
Early	gp16	gene1379	0.989203	0.093635	positive
Early	gp16	gene1380	0.94509	0.211947	positive
Early	gp16	gene1381	-0.674842	0.528424	negtive
Early	gp16	gene1382	-0.231694	0.851147	negtive
Early	gp16	gene1383	0.781981	0.428418	positive
Early	gp16	gene1384	-0.99784	0.0418514	negtive
Early	gp16	gene1385	0.816611	0.3917	positive
Early	gp16	gene1386	-0.138211	0.91173	negtive
Early	gp16	gene1387	0.982973	0.117648	positive
Early	gp16	gene1388	0.971152	0.153287	positive
Early	gp16	gene1389	0.736891	0.472586	positive
Early	gp16	gene1390	0.502993	0.664465	positive
Early	gp16	gene1391	-0.630357	0.565817	negtive
Early	gp16	gene1392	0.997004	0.0492943	positive
Early	gp16	gene1393	0.508254	0.660582	positive
Early	gp16	gene1394	0.967213	0.163471	positive
Early	gp16	gene1395	0.361591	0.764467	positive
Early	gp16	gene1396	0.950359	0.201433	positive
Early	gp16	gene1397	0.904428	0.280596	positive
Early	gp16	gene1398	-0.10708	0.9317	negtive
Early	gp16	gene1399	-0.578241	0.607479	negtive
Early	gp16	gene1400	-0.589859	0.598367	negtive
Early	gp16	gene2351	-0.480372	0.681004	negtive
Early	gp16	gene2352	-0.757996	0.452357	negtive
Early	gp16	gene2353	0.934525	0.23165	positive
Early	gp16	gene2354	0.677977	0.525714	positive
Early	gp16	gene2355	0.610108	0.582252	positive
Early	gp16	gene2356	0.130006	0.917001	positive
Early	gp16	gene2357	-0.569945	0.613929	negtive
Early	gp16	gene2358	0.536829	0.639244	positive
Early	gp16	gene2359	-0.0998211	0.936346	negtive
Early	gp16	gene2360	-0.240144	0.845611	negtive
Early	gp16	gene2361	0.471825	0.68719	positive
Early	gp16	gene2362	0.273734	0.823482	positive
Early	gp16	gene2363	0.992289	0.0791092	positive
Early	gp16	gene2364	0.487638	0.675717	positive
Early	gp16	gene2365	0.995701	0.059054	positive
Early	gp16	gene2366	-0.410452	0.730742	negtive
Early	gp16	gene2367	0.424342	0.721011	positive
Early	gp16	gene2368	0.791455	0.418648	positive
Early	gp16	gene2369	0.967157	0.163611	positive
Early	gp16	gene2370	-0.17189	0.890025	negtive
Early	gp16	gene2371	0.271243	0.82513	positive
Early	gp16	gene2372	-0.982791	0.118278	negtive
Early	gp16	gene2373	-0.733118	0.476128	negtive
Early	gp16	gene2374	-0.519051	0.652571	negtive
Early	gp16	gene2375	0.626177	0.569237	positive
Early	gp16	gene2376	0.861017	0.339656	positive
Early	gp16	gene2377	-0.405653	0.734088	negtive
Early	gp16	gene2378	-0.474927	0.684949	negtive
Early	gp16	gene2379	-0.714958	0.492891	negtive
Early	gp16	gene2380	0.750882	0.459257	positive
Early	gp16	gene2381	0.5066	0.661804	positive
Early	gp16	gene2382	-0.569945	0.613929	negtive
Early	gp16	gene2383	-0.890723	0.300397	negtive
Early	gp16	gene2384	0.319692	0.792841	positive
Early	gp16	gene2385	-0.674842	0.528424	negtive
Early	gp16	gene2386	0.328872	0.786663	positive
Early	gp16	gene2387	0.72056	0.48777	positive
Early	gp16	gene2388	-0.135664	0.913366	negtive
Early	gp16	gene2389	-0.904428	0.280596	negtive
Early	gp16	gene2390	0.0965092	0.938465	positive
Early	gp16	gene2391	0.977938	0.133972	positive
Early	gp16	gene2392	0.992884	0.0759902	positive
Early	gp16	gene2393	-0.426626	0.719404	negtive
Early	gp16	gene2394	0.147468	0.905775	positive
Early	gp16	gene2395	-0.0546113	0.965216	negtive
Early	gp16	gene2396	0.44192	0.708595	positive
Early	gp16	gene2397	-0.761074	0.449345	negtive
Early	gp16	gene2398	0.0249904	0.984089	positive
Early	gp16	gene2399	0.655578	0.54485	positive
Early	gp16	gene2400	-0.990576	0.0874708	negtive
Early	gp16	gene2801	0.95888	0.183199	positive
Early	gp16	gene2802	-0.171949	0.889987	negtive
Early	gp16	gene2803	0.99049	0.0878676	positive
Early	gp16	gene2804	0.988991	0.0945506	positive
Early	gp16	gene2805	-0.61223	0.580546	negtive
Early	gp16	gene2806	0.81971	0.38827	positive
Early	gp16	gene2808	-0.172877	0.889388	negtive
Early	gp16	gene2809	-0.644834	0.553853	negtive
Early	gp16	gene2810	0.509802	0.659437	positive
Early	gp16	gene2811	-0.998905	0.0297925	negtive
Early	gp16	gene2812	0.865153	0.334443	positive
Early	gp16	gene2813	0.675887	0.527521	positive
Early	gp16	gene2814	0.378634	0.752788	positive
Early	gp16	gene2815	-0.466457	0.69106	negtive
Early	gp16	gene2816	-0.256167	0.835081	negtive
Early	gp16	gene2817	0.754295	0.455958	positive
Early	gp16	gene2818	0.704899	0.501984	positive
Early	gp16	gene2819	-0.0107962	0.993127	negtive
Early	gp16	gene2820	0.69298	0.512595	positive
Early	gp16	gene2821	-0.374481	0.755642	negtive
Early	gp16	gene2822	-0.988591	0.0962564	negtive
Early	gp16	gene2823	-0.0210585	0.986593	negtive
Early	gp16	gene2824	0.752115	0.458068	positive
Early	gp16	gene2825	0.155477	0.900617	positive
Early	gp16	gene2826	0.425094	0.720482	positive
Early	gp16	gene2827	0.642187	0.556054	positive
Early	gp16	gene2828	0.049594	0.968415	positive
Early	gp16	gene2829	0.447959	0.704302	positive
Early	gp16	gene2830	0.954936	0.191847	positive
Early	gp16	gene2831	0.386519	0.747354	positive
Early	gp16	gene2832	0.999538	0.0193545	positive
Early	gp16	gene2833	0.946212	0.20975	positive
Early	gp16	gene2834	0.248017	0.840442	positive
Early	gp16	gene2835	0.974207	0.144905	positive
Early	gp16	gene2836	0.781655	0.428752	positive
Early	gp16	gene2837	-0.183075	0.882789	negtive
Early	gp16	gene2838	0.0172322	0.989029	positive
Early	gp16	gene2839	0.527555	0.646218	positive
Early	gp16	gene2840	-0.723031	0.485496	negtive
Early	gp16	gene2841	0.959982	0.18071	positive
Early	gp16	gene2842	0.932963	0.234428	positive
Early	gp16	gene2843	0.994606	0.0661501	positive
Early	gp16	gene2844	0.994726	0.0654103	positive
Early	gp16	gene2845	0.992651	0.0772292	positive
Early	gp16	gene2846	0.856484	0.345288	positive
Early	gp16	gene2847	0.999046	0.0278157	positive
Early	gp16	gene2848	0.795119	0.414817	positive
Early	gp16	gene2849	0.319692	0.792841	positive
Early	gp16	gene2850	0.904428	0.280596	positive
Early	gp16	gene3851	0.996571	0.0527378	positive
Early	gp16	gene3852	0.904428	0.280596	positive
Early	gp16	gene3853	0.904428	0.280596	positive
Early	gp16	gene3854	0.807506	0.401633	positive
Early	gp16	gene3855	0.0827456	0.947262	positive
Early	gp16	gene3856	0.998886	0.0300589	positive
Early	gp16	gene3857	0.99425	0.0683	positive
Early	gp16	gene3858	-0.0687053	0.956226	negtive
Early	gp16	gene3859	-0.264751	0.829421	negtive
Early	gp16	gene3860	0.10708	0.9317	positive
Early	gp16	gene3861	0.699167	0.507109	positive
Early	gp16	gene3862	-0.319692	0.792841	negtive
Early	gp16	gene3863	0.759681	0.45071	positive
Early	gp16	gene3864	0.959779	0.18117	positive
Early	gp16	gene3865	0.904428	0.280596	positive
Early	gp16	gene3866	0.540666	0.636344	positive
Early	gp16	gene3867	0.839532	0.365659	positive
Early	gp16	gene3868	0.995809	0.0583066	positive
Early	gp16	gene3869	0.800136	0.409521	positive
Early	gp16	gene3870	0.821683	0.386071	positive
Early	gp16	gene3871	0.766548	0.443946	positive
Early	gp16	gene3872	0.737835	0.471696	positive
Early	gp16	gene3873	0.685123	0.519497	positive
Early	gp16	gene3874	0.718552	0.489611	positive
Early	gp16	gene3875	0.583454	0.603402	positive
Early	gp16	gene3876	-0.959516	0.181765	negtive
Early	gp16	gene3877	-0.759851	0.450544	negtive
Early	gp16	gene3878	-0.0551066	0.9649	negtive
Early	gp16	transcriptional regulator	-0.822054	0.385656	negtive
Early	gp16	gene3880	0.821683	0.386071	positive
Early	gp16	gene3881	0.967088	0.163783	positive
Early	gp16	gene3882	-0.646028	0.552858	negtive
Early	gp16	gene3883	-0.961805	0.176518	negtive
Early	gp16	gene3884	0.900333	0.286646	positive
Early	gp16	gene3885	0.986397	0.105127	positive
Early	gp16	gene3886	0.248017	0.840442	positive
Early	gp16	gene3887	0.304445	0.803058	positive
Early	gp16	gene3888	0.248017	0.840442	positive
Early	gp16	gene3889	0.248017	0.840442	positive
Early	gp16	gene3890	0.959779	0.18117	positive
Early	gp16	gene3891	-0.626631	0.568866	negtive
Early	gp16	gene3892	-0.947522	0.207159	negtive
Early	gp16	gene3893	0.426626	0.719404	positive
Early	gp16	gene3894	-0.404392	0.734967	negtive
Early	gp16	gene3895	-0.920866	0.254966	negtive
Early	gp16	gene3896	0.47193	0.687115	positive
Early	gp16	gene3897	-0.269589	0.826225	negtive
Early	gp16	gene3898	0.426626	0.719404	positive
Early	gp16	gene3899	0.922916	0.251598	positive
Early	gp16	gene3900	0.374863	0.755379	positive
Early	gp16	gene1501	-0.589859	0.598367	negtive
Early	gp16	gene1502	-0.99425	0.0683	negtive
Early	gp16	gene1503	0.359199	0.7661	positive
Early	gp16	gene1504	0.404392	0.734967	positive
Early	gp16	gene1505	-0.0732709	0.953312	negtive
Early	gp16	gene1506	-0.569945	0.613929	negtive
Early	gp16	gene1507	-0.821683	0.386071	negtive
Early	gp16	gene1508	-0.319692	0.792841	negtive
Early	gp16	gene1509	-0.856527	0.345235	negtive
Early	gp16	gene1510	0.0827456	0.947262	positive
Early	gp16	gene1511	0.996571	0.0527378	positive
Early	gp16	gene1512	-0.1969	0.873825	negtive
Early	gp16	gene1513	0.0827456	0.947262	positive
Early	gp16	gene1514	0.699167	0.507109	positive
Early	gp16	gene1515	0.904428	0.280596	positive
Early	gp16	gene1516	0.869183	0.329291	positive
Early	gp16	gene1517	0.845203	0.358959	positive
Early	gp16	gene1518	-0.142014	0.909285	negtive
Early	gp16	gene1519	0.821683	0.386071	positive
Early	gp16	gene1520	-0.775479	0.435017	negtive
Early	gp16	gene1521	0.395681	0.741017	positive
Early	gp16	gene1522	0.712359	0.495254	positive
Early	gp16	gene1523	-0.294886	0.809437	negtive
Early	gp16	gene1524	0.077796	0.950423	positive
Early	gp16	gene1525	-0.883223	0.310737	negtive
Early	gp16	gene1526	-0.973759	0.146163	negtive
Early	gp16	gene1527	0.938981	0.223543	positive
Early	gp16	gene1528	0.859324	0.341769	positive
Early	gp16	gene1529	0.87197	0.325684	positive
Early	gp16	gene1530	0.514849	0.655696	positive
Early	gp16	gene1531	-0.405062	0.7345	negtive
Early	gp16	gene1532	0.569945	0.613929	positive
Early	gp16	gene1533	0.035729	0.977249	positive
Early	gp16	gene1534	0.927019	0.244725	positive
Early	gp16	gene1535	-0.775479	0.435017	negtive
Early	gp16	gene1536	0.364722	0.762328	positive
Early	gp16	gene1537	-0.845862	0.358174	negtive
Early	gp16	gene1538	0.948823	0.204552	positive
Early	gp16	gene1539	-0.558645	0.622643	negtive
Early	gp16	gene1540	0.0479385	0.96947	positive
Early	gp16	gene1541	0.793875	0.416121	positive
Early	gp16	gene1542	0.245727	0.841946	positive
Early	gp16	gene1543	-0.554826	0.62557	negtive
Early	gp16	gene1544	0.972287	0.150225	positive
Early	gp16	gene1545	-0.440053	0.709919	negtive
Early	gp16	gene1546	-0.74044	0.469234	negtive
Early	gp16	gene1547	0.753247	0.456973	positive
Early	gp16	gene1548	0.732967	0.47627	positive
Early	gp16	gene1549	-0.18952	0.878613	negtive
Early	gp16	gene1550	0.739214	0.470394	positive
Early	gp16	gene1801	0.660437	0.540743	positive
Early	gp16	gene1802	0.982486	0.119322	positive
Early	gp16	gene1803	0.715233	0.492641	positive
Early	gp16	gene1804	-0.717547	0.49053	negtive
Early	gp16	gene1805	-0.744865	0.465028	negtive
Early	gp16	gene1806	-0.814184	0.39437	negtive
Early	gp16	gene1807	0.269968	0.825974	positive
Early	gp16	gene1808	0.986265	0.105635	positive
Early	gp16	gene1809	0.807539	0.401598	positive
Early	gp16	gene1810	0.670998	0.531731	positive
Early	gp16	gene1811	-0.821683	0.386071	negtive
Early	gp16	gene1812	0.574124	0.610685	positive
Early	gp16	gene1813	0.953838	0.194188	positive
Early	gp16	gene1814	0.479788	0.681427	positive
Early	gp16	gene1815	-0.678245	0.525481	negtive
Early	gp16	gene1816	-0.652614	0.547345	negtive
Early	gp16	gene1817	0.92798	0.243087	positive
Early	gp16	gene1818	-0.246352	0.841536	negtive
Early	gp16	gene1819	-0.660437	0.540743	negtive
Early	gp16	gene1820	-0.699461	0.506847	negtive
Early	gp16	gene1821	0.0604704	0.96148	positive
Early	gp16	gene1822	0.94204	0.217811	positive
Early	gp16	gene1823	0.714958	0.492891	positive
Early	gp16	gene1824	0.999261	0.0244831	positive
Early	gp16	gene1825	-0.982646	0.118775	negtive
Early	gp16	gene1826	-0.421352	0.723111	negtive
Early	gp16	gene1827	-0.282573	0.817624	negtive
Early	gp16	gene1828	0.998609	0.033582	positive
Early	gp16	gene1829	0.904428	0.280596	positive
Early	gp16	gene1830	-0.970315	0.155504	negtive
Early	gp16	gene1831	0.742757	0.467036	positive
Early	gp16	gene1832	0.999997	0.00156188	positive
Early	gp16	gene1833	0.875221	0.321432	positive
Early	gp16	gene1834	0.446716	0.705187	positive
Early	gp16	gene1835	-0.626248	0.569179	negtive
Early	gp16	gene1836	-0.993026	0.0752316	negtive
Early	gp16	gene1837	-0.621379	0.573146	negtive
Early	gp16	gene1838	-0.924047	0.249722	negtive
Early	gp16	gene1839	0.786241	0.424049	positive
Early	gp16	gene1840	0.414445	0.727952	positive
Early	gp16	gene1841	-0.168421	0.892267	negtive
Early	gp16	gene1842	0.426626	0.719404	positive
Early	gp16	gene1843	0.821683	0.386071	positive
Early	gp16	gene1844	0.23941	0.846092	positive
Early	gp16	gene1845	0.555707	0.624895	positive
Early	gp16	gene1846	-0.97922	0.130008	negtive
Early	gp16	ABC transporter substrate-binding protein	-0.81835	0.389778	negtive
Early	gp16	gene1848	0.439966	0.709981	positive
Early	gp16	gene1849	-0.491304	0.673041	negtive
Early	gp16	gene1850	-0.601127	0.589437	negtive
Early	gp16	gene2701	-0.482214	0.679665	negtive
Early	gp16	gene2702	-0.870877	0.327104	negtive
Early	gp16	gene2703	-0.980501	0.125924	negtive
Early	gp16	gene2704	-0.301083	0.805304	negtive
Early	gp16	gene2705	-0.858486	0.342811	negtive
Early	gp16	gene2706	0.102964	0.934335	positive
Early	gp16	gene2707	-0.265276	0.829074	negtive
Early	gp16	gene2708	0.06876	0.956191	positive
Early	gp16	gene2709	0.801249	0.408338	positive
Early	gp16	gene2710	0.91681	0.261511	positive
Early	gp16	gene2711	0.701314	0.505194	positive
Early	gp16	gene2712	0.595288	0.594076	positive
Early	gp16	gene2713	-0.569945	0.613929	negtive
Early	gp16	gene2714	0.621379	0.573146	positive
Early	gp16	gene2715	0.602452	0.588381	positive
Early	gp16	gene2716	-0.419141	0.724662	negtive
Early	gp16	gene2717	-0.279025	0.819977	negtive
Early	gp16	gene2718	-0.840163	0.364919	negtive
Early	gp16	gene2719	0.759681	0.45071	positive
Early	gp16	gene2720	-0.569945	0.613929	negtive
Early	gp16	gene2721	0.569945	0.613929	positive
Early	gp16	gene2722	0.264192	0.829789	positive
Early	gp16	gene2723	0.404392	0.734967	positive
Early	gp16	gene2724	0.53158	0.643197	positive
Early	gp16	gene2725	0.206262	0.86774	positive
Early	gp16	gene2726	0.735434	0.473957	positive
Early	gp16	gene2727	0.174211	0.888525	positive
Early	gp16	gene2728	-0.0923843	0.941102	negtive
Early	gp16	gene2729	-0.249821	0.839256	negtive
Early	gp16	gene2730	0.331289	0.785033	positive
Early	gp16	gene2731	0.662663	0.538853	positive
Early	gp16	gene2732	0.801207	0.408383	positive
Early	gp16	gene2733	0.24033	0.845489	positive
Early	gp16	gene2734	0.50323	0.66429	positive
Early	gp16	gene2735	-0.993768	0.0711103	negtive
Early	gp16	gene2736	0.821683	0.386071	positive
Early	gp16	gene2737	0.92708	0.244621	positive
Early	gp16	gene2738	-0.094643	0.939658	negtive
Early	gp16	gene2739	-0.0827456	0.947262	negtive
Early	gp16	gene2740	0.317106	0.794578	positive
Early	gp16	gene2741	0.120279	0.923242	positive
Early	gp16	gene2742	-0.99425	0.0683	negtive
Early	gp16	gene2743	0.172931	0.889353	positive
Early	gp16	gene2744	0.0732709	0.953312	positive
Early	gp16	gene2745	0.559282	0.622154	positive
Early	gp16	gene2746	0.72084	0.487512	positive
Early	gp16	gene2747	-0.916448	0.262087	negtive
Early	gp16	gene2748	0.47193	0.687115	positive
Early	gp16	gene2749	-0.0621703	0.960396	negtive
Early	gp16	gene2750	-0.750882	0.459257	negtive
Early	gp16	gene51	-0.456435	0.698252	negtive
Early	gp16	gene52	0.788181	0.422046	positive
Early	gp16	gene53	-0.0827456	0.947262	negtive
Early	gp16	gene54	0.984934	0.110647	positive
Early	gp16	gene55	0.426626	0.719404	positive
Early	gp16	gene56	0.1969	0.873825	positive
Early	gp16	gene57	0.619197	0.574917	positive
Early	gp16	gene58	-0.363095	0.76344	negtive
Early	gp16	gene59	-0.313223	0.797182	negtive
Early	gp16	gene61	0.0690978	0.955976	positive
Early	gp16	gene62	0.471743	0.68725	positive
Early	gp16	gene63	-0.390809	0.74439	negtive
Early	gp16	gene64	-0.00207937	0.998676	negtive
Early	gp16	gene65	-0.612541	0.580295	negtive
Early	gp16	gene66	-0.183332	0.882623	negtive
Early	gp16	gene67	-0.752936	0.457274	negtive
Early	gp16	gene68	0.603353	0.587662	positive
Early	gp16	gene69	-0.872779	0.324632	negtive
Early	gp16	gene70	-0.18952	0.878613	negtive
Early	gp16	gene71	0.1969	0.873825	positive
Early	gp16	gene72	-0.87765	0.31822	negtive
Early	gp16	gene73	-0.996571	0.0527378	negtive
Early	gp16	gene74	0.870032	0.328196	positive
Early	gp16	gene75	-0.589859	0.598367	negtive
Early	gp16	gene76	-0.230245	0.852094	negtive
Early	gp16	gene77	-0.714958	0.492891	negtive
Early	gp16	gene78	0.0992131	0.936735	positive
Early	gp16	gene79	0.99425	0.0683	positive
Early	gp16	gene80	0.921256	0.254329	positive
Early	gp16	gene81	-0.757643	0.452702	negtive
Early	gp16	gene82	-0.930786	0.238248	negtive
Early	gp16	gene83	-0.438964	0.710691	negtive
Early	gp16	gene84	-0.880824	0.313979	negtive
Early	gp16	gene85	0.89152	0.299279	positive
Early	gp16	gene86	-0.514067	0.656276	negtive
Early	gp16	gene87	0.867793	0.331075	positive
Early	gp16	gene88	0.0665999	0.95757	positive
Early	gp16	gene89	0.894676	0.294813	positive
Early	gp16	gene90	0.355898	0.76835	positive
Early	gp16	gene91	-0.412376	0.729398	negtive
Early	gp16	gene92	0.904428	0.280596	positive
Early	gp16	gene93	0.957714	0.185797	positive
Early	gp16	gene94	0.511293	0.658334	positive
Early	gp16	gene95	-0.954936	0.191847	negtive
Early	gp16	gene96	0.426626	0.719404	positive
Early	gp16	gene97	0.987271	0.101683	positive
Early	gp16	gene98	-0.726112	0.482651	negtive
Early	gp16	gene99	0.821683	0.386071	positive
Early	gp16	gene100	0.821683	0.386071	positive
Early	gp16	gene3751	0.612541	0.580295	positive
Early	gp16	gene3752	0.925112	0.247942	positive
Early	gp16	gene3753	0.976362	0.138695	positive
Early	gp16	gene3754	-0.95668	0.18807	negtive
Early	gp16	gene3755	0.939443	0.222686	positive
Early	gp16	gene3756	-0.255631	0.835434	negtive
Early	gp16	gene3757	-0.423772	0.721411	negtive
Early	gp16	gene3758	-0.410534	0.730685	negtive
Early	gp16	gene3759	0.691338	0.514043	positive
Early	gp16	gene3760	-0.276237	0.821825	negtive
Early	gp16	gene3761	-0.129819	0.917121	negtive
Early	gp16	gene3762	-0.836801	0.368846	negtive
Early	gp16	gene3763	-0.997966	0.0406125	negtive
Early	gp16	gene3764	0.350838	0.771793	positive
Early	gp16	gene3765	-0.350712	0.771879	negtive
Early	gp16	gene3766	-0.558597	0.62268	negtive
Early	gp16	gene3767	0.88349	0.310375	positive
Early	gp16	gene3768	0.589859	0.598367	positive
Early	gp16	gene3769	0.205876	0.867991	positive
Early	gp16	gene3770	0.800136	0.409521	positive
Early	gp16	gene3771	-0.101695	0.935147	negtive
Early	gp16	gene3772	0.999117	0.0267493	positive
Early	gp16	gene3773	0.699167	0.507109	positive
Early	gp16	gene3774	0.980424	0.126175	positive
Early	gp16	gene3775	0.458963	0.696442	positive
Early	gp16	gene3776	0.703242	0.50347	positive
Early	gp16	gene3777	0.947522	0.207159	positive
Early	gp16	gene3778	-0.714958	0.492891	negtive
Early	gp16	gene3779	0.672832	0.530156	positive
Early	gp16	gene3780	0.904918	0.279865	positive
Early	gp16	gene3781	0.159045	0.898317	positive
Early	gp16	gene3782	0.463161	0.69343	positive
Early	gp16	gene3783	-0.426626	0.719404	negtive
Early	gp16	gene3784	-0.0827456	0.947262	negtive
Early	gp16	gene3785	0.156541	0.899931	positive
Early	gp16	gene3786	0.958464	0.184128	positive
Early	gp16	gene3787	0.934525	0.23165	positive
Early	gp16	gene3788	0.83238	0.373955	positive
Early	gp16	gene3789	0.996571	0.0527378	positive
Early	gp16	gene3790	-0.981897	0.121317	negtive
Early	gp16	gene3791	-0.488622	0.675	negtive
Early	gp16	gene3792	0.999983	0.00366078	positive
Early	gp16	gene3793	-0.0827456	0.947262	negtive
Early	gp16	gene3794	-0.962976	0.173775	negtive
Early	gp16	gene3795	-0.974528	0.143996	negtive
Early	gp16	gene3796	-0.821683	0.386071	negtive
Early	gp16	gene3797	0.699167	0.507109	positive
Early	gp16	gene3798	0.731834	0.477329	positive
Early	gp16	gene3799	-0.569945	0.613929	negtive
Early	gp16	gene3800	0.821683	0.386071	positive
Early	gp16	gene2201	0.34132	0.778252	positive
Early	gp16	gene2202	-0.62029	0.57403	negtive
Early	gp16	gene2203	-0.620443	0.573906	negtive
Early	gp16	gene2204	0.510069	0.65924	positive
Early	gp16	gene2205	0.284596	0.816281	positive
[truncated: 21,016 more rows]
